# Supplementary material for: Awareness, knowledge, and attitudes related to HIV pre-exposure prophylaxis and other prevention strategies among physicians from Brazil and Mexico: cross-sectional web-based survey
Source: BMC Health Serv Res. 2022 Apr 22;22:532. doi: 10.1186/s12913-022-07900-y (PMC9027096; doi:10.1186/s12913-022-07900-y)
Supplement: Supplementary file 1 — Additional file 1. Dataset PrEP Survey with Physicians from Brazil and Mexico 2020. This file contains the raw data from a survey performed in 2020 about the awareness, knowledge, and attitudes related to pre-exposure prophylaxis and other prevention strategies among physicians from Brazil and Mexico. [file 12913_2022_7900_MOESM1_ESM.csv]

folio	country	age	age_cat	race	gender	region	live_capital	pratice_yr	med_infec	work_place_hiv	averag_pac	comb_aware	comb_type_1	comb_type_2	comb_type_3	comb_type_4	comb_type_5	comb_type_6	comb_type_7	comb_type_8	comb_type_9	prep_aware	prep_type_1	prep_type_2	prep_type_3	prep_type_4	prep_type_5	prep_type_6	prep_type_7	prep_type_8	prep_know_guideline	prep_trainig	prep_presc	prep_reference	prep_worries_1	prep_worries_2	prep_worries_3	prep_worries_4	prep_worries_5	prep_worries_6	prep_worries_7	prep_worries_8	prep_worries_9	prep_barrier_1	prep_barrier_2	prep_barrier_4	prep_barrier_5	prep_barrier_6	prep_barrier_7
1	1	48	2	1	1	4	1	5	1	1	3	1	0	1	0	1	1	1	1	1	1	1	1	1	1	1	0	0	0	0	1	1	1	1	0	0	1	1	1	0	0	0	0	1	1	0	0	0	0
2	1	48	2	1	2	4	0	5	1	1	3	1	1	1	1	1	1	1	1	1	1	1	1	1	0	1	0	0	0	0	1	0	0	1	1	1	1	1	1	1	1	1	0	0	0	1	1	0	0
3	1	34	1	1	2	2	1	2	1	1	2	1	1	1	1	1	1	1	1	1	1	1	1	0	0	0	0	0	0	0	0	0	0	1	1	0	1	0	0	0	0	0	0	0	0	1	1	0	0
4	1	44	2	1	2	4	0	4	1	1	3	1	1	1	1	1	1	1	1	1	1	1	1	1	1	1	1	1	1	1	1	1	1	1	1	0	0	1	1	1	1	0	0	0	1	1	1	0	0
5	1	32	1	1	1	5	1	2	0	1	3	1	0	1	0	1	0	1	1	1	1	1	1	0	0	0	1	0	0	0	1	0	1	0	1	0	1	0	0	1	0	1	0	0	0	1	1	0	0
6	1	30	1	1	1	4	1	1	1	1	2	1	1	1	1	1	1	1	1	1	1	1	1	1	1	1	1	1	1	1	1	0	1	1	1	1	0	0	1	0	1	0	0	0	1	0	1	0	0
7	1	52	3	2	1	1	1	3	1	1	3	0	1	1	1	1	1	1	1	1	1	1	1	0	0	0	0	0	0	0	1	0	0	1	1	0	1	1	1	1	0	0	0	1	1	1	1	0	0
8	1	50	3	2	1	2	1	5	1	1	3	1	1	1	1	1	1	1	1	1	1	1	1	0	0	0	0	0	0	0	1	1	1	1	1	0	1	0	1	0	1	0	0	1	1	1	1	1	1
9	1	65	3	1	2	4	0	5	0	1	3	1	0	1	1	1	1	1	1	1	1	1	1	0	0	1	0	0	0	0	1	0	0	1	1	1	1	1	1	1	1	0	1	0	1	1	1	1	0
10	1	48	2	2	1	1	1	5	1	1	2	1	0	1	1	0	1	1	1	1	1	1	1	1	0	0	0	0	0	0	1	0	1	0	1	1	0	0	0	0	0	0	1	0	1	0	0	0	0
11	1	65	3	1	1	4	1	5	1	2	3	1	0	1	0	1	1	1	1	1	1	1	1	1	0	1	1	1	1	1	1	0	1	1	1	1	1	1	1	0	1	0	1	1	0	1	0	0	0
12	1	33	1	1	1	4	1	2	1	1	2	1	0	1	1	1	1	1	1	1	1	1	1	1	1	1	0	0	0	0	1	0	1	1	1	0	0	0	1	0	0	0	0	1	1	1	1	0	0
13	1	52	3	1	1	4	0	5	1	1	3	1	0	1	1	1	1	1	1	1	1	1	1	1	1	1	1	1	0	0	1	1	1	1	1	1	0	1	1	1	0	0	0	0	1	1	1	0	0
14	1	40	2	1	1	4	1	3	1	2	3	1	0	1	1	1	1	1	1	1	1	1	1	0	0	0	0	0	0	0	1	0	1	1	1	1	1	1	0	1	1	1	0	0	0	0	1	0	0
15	1	34	1	2	2	4	0	2	1	1	3	1	1	1	1	1	1	1	1	1	1	1	1	0	0	1	1	0	0	0	1	0	1	1	0	1	1	0	0	0	0	0	0	0	0	1	1	0	0
16	1	47	2	1	1	5	1	5	0	1	2	1	0	1	1	1	1	1	1	1	1	1	1	0	0	1	0	0	0	0	1	0	0	1	0	1	0	0	1	1	1	1	0	1	1	0	1	0	0
17	1	34	1	1	1	4	0	3	1	1	3	1	1	1	1	1	1	1	1	1	1	1	1	1	1	1	1	1	1	0	1	1	1	1	1	0	1	0	1	0	0	0	0	0	0	1	0	0	0
18	1	52	3	1	2	5	0	5	1	1	3	1	0	0	0	1	1	1	0	1	1	1	1	0	0	0	0	0	0	0	1	1	1	1	1	0	0	0	0	1	0	0	0	0	1	0	0	0	0
19	1	67	3		2	4	1	5	1	2	3	1	0	1	1	1	1	1	1	1	1	1	1	1	1	1	1	1	1	1	1	1	1	0	1	0	1	0	0	1	0	0	0	0	1	1	1	0	0
20	1	39	2	1	2	4	0	4	1	1	2	1	1	1	1	1	1	1	1	1	1	1	1	1	0	0	0	1	0	0	1	0	0	0	0	1	0	1	0	0	0	0	0	0	1	1	1	0	0
21	1	60	3	1	1	4	1	5	1	1	3	1	0	1	0	0	0	0	1	1	1	1	1	1	1	1	0	1	1	0	1	0	0	0	1	1	1	1	1	1	0	1	0	1	1	1	0	0	0
22	1	42	2	1	1	1	0	4	1	1	3	1	0	0	1	1	0	1	0	1	1	1	1	0	0	0	0	0	0	0	1	0	0	0	1	1	1	1	1	1	1	1	0	1	1	0	0	0	1
23	1	54	3	1	1	5	1	5	1	1	3	1	0	1	1	1	1	1	1	1	1	1	1	1	1	1	1	0	1	0	1	0	0	1	1	0	1	0	0	0	0	0	0	1	1	0	1	0	0
24	1	53	3	1	1	2	1	5	0	1	3	1	0	0	0	1	1	0	1	1	1	1	1	0	1	1	0	0	0	0	1	0	0	0	1	1	1	1	1	1	0	1	1	1	1	1	1	1	0
25	1	26	1	2	2	1	0	1	1	1	3	1	1	1	1	1	1	1	1	1	1	1	1	0	0	0	0	0	0	0	1	1	0	0	1	1	1	1	1	1	1	1	0	1	1	1	1	0	0
26	1	42	2	1	1	4	1	1	1	1	3	1	0	1	1	1	1	1	1	1	1	1	1	0	0	0	0	0	0	0	1	0	1	0	1	1	1	1	1	1	1	1	1	1	1	1	1	1	1
27	1	43	2	4	1	3	1	4	1	1	3	1	0	1	1	1	1	1	1	1	1	1	1	1	1	1	1	1	1	0	1	1	1	1	1	0	1	0	1	1	0	0	0	0	1	0	0	0	0
28	1	33	1	1	1	4	1	2	1	1	3	1	1	1	1	1	1	1	1	1	1	0	1	1	1	1	1	1	1	1	0	0	0	1	1	1	1	0	0	0	0	0	0	0	1	0	0	0	1
29	1	60	3	1	2	4	1	5	1	1	3	1	1	1	1	1	1	1	1	1	1	1	1	1	1	1	1	1	1	0	1	1	1	1	1	1	0	1	1	1	1	0	0	1	1	1	1	1	0
30	1	54	3	1	2	4	1	5	1	1	3	1	0	1	1	1	1	1	1	1	1	1	1	0	0	1	0	0	0	0	1	0	1	1	1	1	1	1	1	1	1	1	0	0	0	0	0	0	0
31	1	49	2	3	2	4	1	5	1	1	3	1	0	0	0	1	0	0	1	0	1	1	1	1	1	0	1	0	0	0	1	0	1	1	1	1	1	1	1	1	1	1	1	0	1	0	0	0	0
32	1	59	3	1	2	5	1	5	1	1	3	1	0	1	0	1	1	1	1	1	1	1	1	1	1	1	1	1	1	1	1	1	1	1	1	0	0	0	1	0	0	0	0	0	1	0	0	0	0
33	1	55	3	1	2	3	1	5	1	1	3	1	0	1	1	1	0	1	1	1	1	1	1	1	1	1	1	1	1	1	1	1	1	1	0	1	0	0	0	0	0	0	0	0	0	0	0	0	0
34	1	44	2	2	1	2	1	4	1	1	3	1	0	0	1	1	0	1	1	0	1	1	1	1	0	0	0	0	0	0	0	0	0	1	1	0	1	1	1	0	0	0	0	0	0	0	0	1	0
35	1	43	2	2	2	2	0	4	1	1	3	1	1	1	1	1	1	1	1	1	1	1	1	1	0	0	0	0	0	0	1	0	0	1	1	1	0	0	1	0	1	0	1	0	1	1	1	1	1
36	1	54	3	1	1	3	0	5	0	1	2	0	1	1	1	1	1	1	1	1	1	0	0	1	0	0	0	0	0	0	0	0	0	1	1	1	1	1	1	1	1	1	1	0	1	1	1	1	1
37	1	64	3	2	1	4	1	5	1	2	3	1	0	0	0	1	1	1	0	0	1	1	1	1	1	1	0	1	1	0	1	0	1	1	1	1	1	1	1	1	1	1	0	1	1	1	1	0	0
38	1	47	2	1	2	4	0	5	1	2	3	1	1	1	1	1	1	1	1	1	1	1	1	1	1	1	1	1	0	0	1	0	1	0	1	1	1	1	0	1	1	0	0	0	0	0	0	0	0
39	1	42	2	1	1	4	1	3	1	1	3	1	1	1	1	1	1	1	1	1	1	1	1	1	1	1	1	1	1	1	1	1	1	1	1	1	1	1	1	1	1	1	1	1	1	1	0	0	0
40	1	35	2	2	2	2	1	3	1	1	3	1	0	0	1	1	1	1	1	1	1	1	1	0	0	0	0	0	0	0	1	1	0	1	1	1	1	1	1	0	0	0	0	1	1	1	1	0	0
41	1	35	2	1	2	4	1	2	1	1	3	1	1	1	1	1	1	1	1	1	1	1	1	1	1	1	0	0	0	0	1	0	0	1	1	1	1	1	1	1	1	1	1	0	0	0	0	0	0
42	1	46	2	1	1	4	1	5	0	1	3	1	0	0	0	1	0	0	0	1	1	1	1	1	0	1	0	0	0	0	1	0	0	1	1	1	1	1	1	1	0	0	0	0	1	1	0	0	0
43	1	47	2	1	2	4	1	5	1	1	3	1	1	1	1	1	1	1	1	1	1	1	1	1	1	1	1	1	1	1	1	0	1	1	1	1	1	1	1	1	0	0	1	1	1	1	0	0	0
44	1	56	3	1	1	4	0	5	1	1	3	1	1	1	1	1	1	1	1	1	1	1	1	1	1	1	1	1	1	1	1	1	1	1	1	0	0	1	1	0	0	0	0	0	0	0	1	0	0
45	1	62	3	1	2	4	0	5	1	1	3	1	0	0	1	1	1	1	1	1	1	1	1	0	1	0	0	1	0	0	1	0	1	1	1	1	0	1	1	0	0	0	0	1	1	1	1	0	0
46	1	39	2	2	1	2	0	4	1	1	3	1	0	1	1	1	1	1	1	1	1	1	1	1	1	1	1	1	0	0	1	0	1	1	1	0	1	1	1	0	0	0	0	0	1	1	0	1	1
47	1	65	3	1	2	5	0	5	1	1	3	1	0	1	1	1	1	1	1	1	1	1	1	1	1	1	1	1	1	1	1	0	0	0	1	1	1	0	0	0	0	0	0	0	1	0	0	0	1
48	1	48	2	2	1	2	1	5	1	1	3	1	0	0	1	1	1	1	1	1	1	1	1	1	1	1	1	0	0	0	1	0	0	1	0	0	0	0	0	0	0	0	0	0	0	0	0	0	0
49	1	47	2	1	1	4	1	5	1	1	2	1	0	1	1	0	0	0	1	1	1	1	1	0	1	1	0	0	0	1	0	0	0	1	0	1	0	0	0	1	0	0	0	0	0	0	0	0	1
50	1	45	2	3	1	4	1	5	1	1	3	1	1	1	1	1	1	1	1	1	1	1	1	1	1	1	1	0	0	1	1	0	0	1	1	0	1	1	1	1	1	0	0	1	1	1	1	0	0
51	1	50	3	1	1	4	0	5	1	1	3	1	0	1	1	1	1	1	1	1	1	1	1	1	0	1	0	0	0	0	1	0	0	1	0	1	1	1	1	1	0	0	0	1	1	1	1	1	0
52	1	62	3	1	2	4	1	5	1	1	2	1	1	1	1	1	1	1	1	1	1	1	1	0	1	1	1	1	1	0	1	0	0	0	1	1	1	0	0	0	0	1	0	1	1	1	1	0	0
53	1	41	2	1	2	4	1	4	1	1	3	1	1	1	1	1	1	1	1	1	1	1	1	1	1	1	1	1	0	1	1	1	1	1	1	1	0	1	1	1	1	1	0	1	0	1	1	0	0
54	1	47	2	1	2	4	1	5	0	2	2	0	0	0	0	0	0	0	0	0	0	0	1	0	0	0	0	0	0	0	0	0	0	0	1	1	1	1	1	1	1	1	1	1	1	1	1	1	0
55	1	64	3	1	1	4	1	5	1	2	3	1	0	1	1	0	0	1	1	0	1	1	1	1	1	1	1	1	1	0	1	0	1	1	1	1	1	1	1	1	1	0	0	0	1	0	0	1	1
56	1	57	3	1	1	4	0	5	1	1	3	1	0	1	0	1	1	1	1	1	1	1	1	1	0	0	0	0	0	0	1	0	0	1	1	1	0	0	1	0	0	0	0	0	1	1	0	0	0
57	1	36	2	1	2	4	1	3	1	1	3	1	0	1	1	1	1	1	1	1	1	1	1	1	0	0	1	0	0	0	1	0	0	1	0	1	1	0	0	0	1	0	1	0	1	1	1	0	0
58	1	57	3	3	2	4	1	5	0	1	3	1	0	0	0	0	0	0	0	0	1	1	1	1	1	1	0	0	0	0	1	0	0	0	1	1	1	1	1	1	1	1	1	0	1	1	1	1	1
59	1	31	1	3	1	4	0	2	0	1	2	1	0	0	0	1	1	1	1	0	1	1	1	0	0	0	0	0	0	0	0	1	0	0	1	1	1	0	1	1	1	1	1	1	1	1	1	1	0
60	1	27	1	1	2	4	0	1	1	1	3	1	1	1	1	1	0	1	1	0	1	1	1	0	1	0	0	0	0	0	1	0	0	1	1	0	1	0	1	0	0	1	0	0	1	0	0	1	0
61	1	35	2	4	2	4	1	3	1	2	3	1	0	1	1	1	1	1	1	1	1	1	1	1	1	1	0	0	1	0	1	1	1	1	1	1	0	0	1	0	0	0	0	0	0	0	0	0	0
62	1	44	2	1	2	4	1	5	0	2	2	0	1	1	1	1	1	1	1	1	1	0	1	0	0	0	0	0	0	0	0	0	0	1	0	1	0	1	1	1	1	0	1	1	1	1	1	1	0
63	1	56	3	1	1	4	1	5	1	1		1	1	1	1	1	1	1	1	1	1	1	1	1	1	1	1	1	1	1	1	0	1	1	1	0	0	0	0	0	0	0	0	0	1	0	1	1	1
64	1	42	2	1	2	4	1	4	1	1		1	1	1	1	1	1	1	1	1	1	1	0	1	1	1	0	1	0	0	1	1	0	1	1	1	1	1	1	1	1	1	1	0	1	1	0	0	0
65	1	53	3	1	1	4	1	4	1	1		1	1	1	1	1	1	1	1	1	1	1	1	0	1	0	1	1	1	0	1	0	0	1	1	1	1	1	1	1	1	1	1	1	1	1	1	0	1
66	1	29	1	1	1	4	1	1	1	2		1	1	1	1	1	1	1	1	1	1	1	1	1	1	1	0	0	0	1	1	0	0	1	1	0	1	1	1	0	0	0	0	0	1	1	1	0	0
67	1	41	2	1	1	4	1	4	0	1		1	0	0	0	0	1	0	0	1	1	0	1	0	0	0	0	0	0	0	0	0	0	0	1	1	1	1	1	1	1	1	1	0	1	1	1	1	0
68	1	60	3	1	1	4	1	5	0	3	2	0	0	0	1	0	1	1	1	0	0	0	1	0	0	0	0	0	0	0	1	0	0	0	1	1	1	0	1	1	1	1	1	0	1	1	1	1	1
69	1	28	1	1	1	3	0	1	0	1	2	0	0	1	0	0	1	0	1	0	1	0	1	0	0	0	0	0	0	0	0	0	0	0	1	1	1	1	1	1	1	0	1	1	1	0	0	1	0
70	1	63	3	1	2	4	1	5	0	2	1	0	1	0	1	0	0	1	1	1	0	0	1	0	0	0	0	0	0	1	0	0	0	0	1	1	1	1	1	1	1	1	1	1	1	1	1	1	0
71	1	45	2	1	2	4	1	4	0	2	2	0	1	1	1	1	1	1	1	1	1	0	1	1	0	0	0	0	0	0	0	0	0	0	1	1	1	1	1	1	1	0	1	0	1	1	1	1	0
72	1	59	3	1	1	4	1	5	0	1	2	0	0	1	0	0	1	1	1	1	1	0	0	1	0	0	1	0	0	0	0	0	0	1	1	1	1	1	1	1	1	0	1	0	1	0	1	0	1
73	1	59	3	1	2	4	1	5	0	1	1	0	0	0	0	0	0	0	0	0	0	0	0	1	0	0	0	0	0	0	0	0	0	0	1	1	0	0	1	1	1	0	1	1	1	1	1	1	0
74	1	60	3	1	1	4	1	5	0	1	1	0	1	1	1	1	1	1	1	1	1	0	1	0	0	0	0	0	0	0	1	0	0	0	1	1	1	1	1	1	0	0	0	0	0	1	1	0	0
75	1	31	1	1	1	4	0	2	1	1	4	1	0	0	0	1	1	0	1	1	1	1	1	1	1	0	0	0	0	0	1	1	1	1	0	0	0	0	1	0	0	0	1	0	0	0	0	0	0
76	1	31	1	1	1	4	0	2	0	1	2	0	0	0	0	1	1	0	0	1	1	0	0	1	0	0	0	0	0	0	0	0	0	0	1	1	1	1	1	1	1	1	1	0	1	1	1	1	0
77	1	38	2	1	1	4	1	3	1	1	4	1	0	0	1	0	1	1	0	1	1	1	1	1	1	1	0	0	0	1	1	0	0	0	1	1	1	1	1	0	1	1	1	0	1	0	1	1	1
78	1	68	3	1	1	4	1	5	0	1	4	1	0	1	1	1	1	1	1	1	1	1	1	1	1	1	1	1	1	1	1	1	1	1	0	0	0	0	0	0	0	0	0	0	0	0	0	0	0
79	1	41	2	1	2	4	1	4	1	2	3	1	1	1	1	1	1	1	1	1	1	1	1	0	0	0	0	0	0	0	1	0	0	1	1	1	1	1	1	1	1	1	1	1	1	1	1	0	1
80	1	39	2	2	1	4	1	3	1	1	4	1	0	0	1	1	1	1	1	1	1	1	1	1	1	1	1	0	0	0	1	0	1	1	1	1	1	0	1	0	1	1	1	0	0	1	1	0	0
81	1	46	2	1	1	4	1	5	1	1	4	1	1	1	1	1	1	1	1	1	1	1	1	1	1	1	1	1	1	1	1	0	1	1	1	1	1	1	1	1	0	0	0	1	1	1	1	1	1
82	1	69	3	1	2	4	0	5	1	1	3	0	1	1	1	0	1	1	1	1	1	1	1	1	0	1	0	0	0	0	1	0	0	0	1	1	1	1	1	1	1	1	1	0	0	1	0	0	0
83	1	44	2	1	2	4	1	4	0	2	1	0	0	0	0	0	0	0	0	0	0	0	0	0	0	0	0	0	0	0	0	0		0	0	1	0	0	1	1	1	1	1	1	1	1	1	1	0
84	1	52	3	1	1	3	1	5	1	1	4	1	1	1	1	1	1	1	1	1	1	1	1	0	0	0	0	0	0	0	1	0	1	1	1	1	1	1	1	1	1	1	1	0	1	0	1	0	1
85	1	43	2	1	2	5	1	5	1	1	4	1	0	1	1	1	1	1	1	1	1	1	1	1	1	1	1	0	1	0	1	0	1	1	1	0	0	0	1	1	0	0	0	1	0	1	1	1	0
86	1	41	2	1	1	4	1	4	1	1	4	1	1	1	1	1	1	1	1	1	1	1	1	1	1	1	1	0	0	0	1	1	1	1	1	0	1	0	0	1	0	0	0	1	1	0	1	0	0
87	1	39	2	1	1	3	1	4	1	1	4	1	1	1	1	1	1	1	1	1	1	1	1	1	1	1	0	0	1	0	1	0	1	1	1	0	1	1	1	0	0	0	1	1	1	0	1	0	0
88	1	29	1	1	2	5	1	1	0	1	4	1	0	0	1	1	1	1	0	1	1	1	1	0	0	0	0	0	0	0	1	0	0	0	1	1	1	0	1	1	1	0	0	0	0	1	1	0	0
89	1	67	3	1	1	5	1	5	1	2	4	1	1	1	1	1	1	1	1	1	1	1	1	1	1	1	1	1	0	0	1	0	0	1	1	0	0	0	0	0	0	0	0	0	0	0	1	0	0
90	1	32	1	1	1	4	1	1	1	1	4	1	1	1	1	1	1	1	1	1	1	1	1	1	1	1	0	0	0	0	1	1	1	1	1	1	1	1	1	1	1	1	1	0	0	0	0	0	0
91	1	38	2	2	1	4	1	2	1	1	4	1	1	1	1	1	1	1	1	1	1	1	1	1	1	1	1	0	1	0	1	0	0	1	0	1	0	0	0	0	1	0	0	1	1	0	0	0	0
92	1	46	2	1	1	3	1	5	1	1	2	1	1	1	1	1	1	1	1	1	1	1	1	1	1	1	1	0	1	0	1	1	1	1	1	0	1	0	1	0	0	0	0	0	0	0	0	0	0
93	1	35	2	2	2	4	1	3	1	3	1	1	0	0	1	1	1	1	1	1	1	1	1	1	1	0	0	0	0	0	0	0	0	1	0	0	1	0	0	0	0	0	0	0	0	0	0	1	0
94	1	29	1	1	2	4	0	1	1	1	4	1	1	1	1	1	1	1	1	1	1	1	1	0	0	0	0	0	0	0	0	0	0	1	1	1	0	1	1	0	0	1	1	0	1	1	1	1	0
95	1	42	2	3	2	4	1	4	1	1	4	1	1	1	1	1	1	1	1	1	1	1	1	1	1	1	1	1	1	1	1	0	0	1	1	0	1	0	0	0	0	0	0	0	1	0	0	1	0
96	1	32	1	1	2	3	0	2	1	1	4	1	0	1	1	1	1	1	1	1	1	1	1	1	1	0	0	0	0	0	1	0	1	0	1	1	1	1	1	1	1	0	0	1	1	1	1	0	0
97	1	51	3	2	2	3	0	5	1	1	4	1	0	1	1	1	1	1	1	1	1	1	1	1	0	0	1	0	1	1	1	1	1	1	0	0	0	0	0	0	0	0	0	0	1	0	1	1	1
98	1	57	3	2	1	2	1	5	0	1	2	0	1	1	1	1	1	1	1	1	1	0	1	1	1	1	1	1	1	1	0	0	0	0	1	1	1	1	1	0	1	1	0	1	1	1	1	0	1
99	1	47	2	1	1	4	1	5	1	1	3	1	1	1	1	1	1	1	1	1	1	1	1	0	1	1	0	0	0	0	1	0	0	1	0	1	1	1	1	1	1	1	1	0	0	1	0	1	1
100	1	37	2	2	1	2	1	3	0	1	4	1	0	0	1	1	1	1	0	1	1	0	0	1	0	0	0	0	0	0	1	0	0	0	1	1	0	0	1	1	1	0	1	0	1	1	1	0	1
101	1	46	2	1	1	2	1	5	1	1	4	1	0	1	1	1	1	1	1	1	1	1	1	1	1	1	1	1	1	1	1	1	1	1	1	0	1	0	1	0	0	0	0	1	1	0	1	0	0
102	1	46	2	1	1	2	1	5	1	1	4	1	1	1	1	1	1	1	1	1	1	1	1	0	0	0	0	0	0	0	1	0	0	1	1	1	1	1	1	1	1	1	1	1	1	1	1	1	1
103	1	65	3	1	2	5	0	5	1	1	4	1	1	1	1	1	1	1	1	1	1	1	1	1	0	0	0	0	1	0	1	0	1	1	1	0	1	1	1	0	0	0	0	1	1	0	0	0	0
104	1	36	2	1	1	1	1	3	1	1	4	1	0	0	0	1	0	1	0	1	1	1	1	0	0	0	0	0	0	0	1	1	1	1	1	1	1	1	1	0	0	0	1	0	1	1	1	0	0
105	1	63	3	1	2	4	0	5	0	1	4	1	1	1	0	1	1	0	1	1	1	1	1	0	0	0	0	0	1	1	1	0	0	0	1	1	1	1	1	1	1	1	1	1	1	1	1	0	1
106	1	71	3	1	1	3	1	5	1	2	4	1	0	0	0	1	1	1	1	1	1	1	1	0	0	0	0	0	0	0	1	0	1	1	1	1	1	1	1	1	1	1	1	0	1	1	1	0	0
107	1	61	3	1	1	4	0	5	1	1	4	1	1	1	1	1	1	1	1	1	1	1	1	1	1	1	1	1	1	1	1	1	0	1	1	1	1	1	1	1	1	1	0	1	1	1	1	0	0
108	1	34	1	1	2	5	1	2	1	1	4	1	1	1	1	1	1	1	1	1	1	1	1	1	1	1	1	1	0	0	1	0	1	1	1	0	1	0	0	0	0	0	0	0	1	0	1	0	0
109	1	47	2	1	1	4	1	5	1	1	4	1	1	1	1	1	1	1	1	1	1	1	1	1	1	1	1	1	1	1	1	0	0	1	1	0	0	0	0	0	0	0	0	0	0	0	1	0	0
110	1	35	2	1	1	3	0	2	1	1	2	0	0	1	1	0	0	1	0	1	1	1	1	0	0	1	0	0	0	0	1	0	0	1	0	1	0	1	1	1	1	1	1	1	1	1	1	1	0
111	1	50	3	1	2	4	1	5	1	1	4	1	1	1	1	1	1	1	1	1	1	1	1	0	0	1	1	0	0	0	1	0	0	1	1	1	1	1	1	1	1	1	1	1	1	1	1	0	0
112	1	44	2	1	1	4	0	5	1	1	4	1	1	1	1	1	1	1	1	1	1	1	1	1	1	1	1	1	0	0	1	0	0	1	1	1	1	1	0	1	0	0	0	0	1	1	1	0	0
113	1	46	2	1	1	5	1	5	1	1	4	1	1	1	1	1	1	1	1	1	1	1	1	1	0	0	0	0	0	0	1	0	0	1	0	0	1	1	0	1	1	0	0	1	1	1	1	0	0
114	1	64	3	1	2	2	1	5	1	1	4	1	0	1	1	1	1	1	1	1	1	1	1	0	0	1	0	0	0	0	1	1	1	1	0	0	0	0	0	0	0	0	0	1	1	0	1	0	0
115	1	50	3	1	1	3	1	5	0	1	4	1	1	1	1	1	1	1	1	1	1	1	0	1	0	0	0	0	0	0	1	0	0	1	1	1	1	1	0	1	0	0	0	1	1	0	0	0	0
116	1	33	1	2	1	1	1	2	1	1	4	1	1	1	1	1	1	1	1	1	1	1	1	0	1	1	0	0	0	1	1	0	1	1	1	0	1	1	1	0	0	0	0	0	1	1	0	0	0
117	1	50	3	1	1	5	1	5	1	1	4	1	0	1	1	1	0	1	1	1	1	1	1	1	1	1	0	0	0	0	1	0	0	1	1	0	1	1	1	1	0	0	0	1	1	1	0	0	0
118	1	55	3	2	1	4	1	5	0	1	4	1	1	1	1	1	1	1	1	1	1	1	1	1	1	1	1	0	1	0	1	1	1	1	1	0	0	1	1	0	1	1	0	0	0	0	0	0	0
119	1	35	2	1	2	4	1	2	1	1	4	1	0	1	0	1	1	1	1	1	1	1	1	1	1	1	1	1	1	1	1	1	1	1	0	0	1	0	0	0	0	0	0	0	0	0	0	0	0
120	1	31	1	1	2	1	1	1	1	1	4	1	0	1	1	1	1	1	1	1	1	1	1	1	1	1	0	0	0	0	1	0	1	1	1	1	1	1	1	1	1	0	1	1	1	1	0	1	0
121	1	29	1	1	2	4	1	1	1	1	1	1	0	1	0	0	0	1	1	1	1	1	1	1	1	0	0	0	0	0	1	0	0	1	1	0	1	1	1	1	1	1	1	0	1	1	1	0	0
122	1	30	1		2	2	1	1	1	1	3	1	0	1	1	1	0	1	1	1	1	0	1	0	0	0	0	0	0	0	0	0	0	1	1	1	1	1	1	1	1	0	0	1	1	1	1	1	0
123	1	28	1	1	2	4	1	1	1	1	3	1	0	1	1	1	1	1	1	1	1	1	1	1	1	0	0	0	0	0	1	1	1	1	1	1	0	0	1	0	0	0	0	0	1	0	0	0	0
124	1	37	2	2	2	2	1	3	1	1	4	1	1	1	1	1	1	1	1	1	1	1	1	0	0	0	0	0	0	0	1	0	0	1	1	1	1	1	1	1	1	1	1	0	1	1	1	1	0
125	1	51	3	1	1	5	1	5	1	1	4	1	1	1	1	1	1	1	1	1	1	1	1	1	1	0	1	1	0	0	1	1	1	1	1	0	1	0	1	0	0	0	0	1	1	0	0	0	0
126	1	35	2	1	1	4	0	3	1	1	3	1	1	1	1	1	1	1	1	1	1	1	1	0	0	0	0	0	0	0	1	0	0	1	1	1	1	1	1	0	1	0	0	0	0	1	1	0	0
127	1	57	3	1	1	4	0	5	1	1	2	1	0	0	1	1	1	1	1	1	1	1	1	1	0	0	0	0	0	0	1	0	1	1	1	1	1	0	0	1	0	0	0	0	0	0	0	0	0
128	1	55	3	1	2	5	1	5	1	1	4	1	0	1	1	1	1	1	1	1	1	1	1	1	1	1	1	1	1	1	1	1	0	1	1	1	1	1	1	1	0	0	0	0	1	0	1	0	0
129	1	37	2	1	2	4	0	3	1	2	4	1	1	1	1	0	1	1	1	1	1	1	1	0	0	1	0	0	0	0	1	0	1	1	1	1	0	0	0	1	1	0	0	0	1	0	1	0	0
130	1	44	2	1	2	3	0	4	1	1	4	1	0	1	1	1	1	1	1	1	1	1	1	1	0	1	0	0	0	0	1	0	1	1	1	1	1	0	0	0	0	0	0	1	0	1	1	0	1
131	1	26	1	1	2	2	1	1	1	1	4	1	0	1	1	1	1	1	1	1	1	1	1	1	0	0	0	0	0	0	1	0	1	1	1	0	1	0	1	1	0	0	1	0	1	0	0	0	0
132	1	32	1	1	2	2	1	2	1	1	4	1	1	1	1	1	1	1	1	1	1	1	1	1	1	0	0	0	0	0	1	0	0	1	1	1	1	1	1	1	1	1	1	0	0	0	0	0	0
133	1	34	1	1	2	4	0	1	1	1	4	1	1	1	1	1	1	1	1	1	1	1	1	0	1	1	0	0	0	0	1	1	1	1	0	1	0	1	1	1	0	0	1	0	0	0	0	0	0
134	1	26	1	1	1	4	1	1	1	1	4	1	1	1	1	1	1	1	1	1	1	1	1	0	0	0	0	0	0	0	1	1	1	1	1	1	1	0	0	0	0	0	0	1	1	1	1	1	1
135	1	30	1	1	2	5	0	2	1	1	4	1	0	1	1	1	1	1	1	1	1	1	1	0	1	0	0	0	1	0	1	0	1	1	1	1	0	1	1	0	0	0	0	0	1	1	1	0	0
136	1	28	1	1	1	4	1	1	0	1	2	1	1	1	1	1	1	1	1	1	1	0	1	0	0	0	0	0	0	0	1	0	0	1	1	0	1	0	0	0	1	0	0	0	0	1	0	1	0
137	1	54	3	1	1	2	0	5	1	1	4	1	0	0	0	0	1	1	1	1	1	1	1	0	0	0	0	0	0	0	1	0	0	0	1	1	0	1	1	1	1	0	0	1	0	1	1	0	0
138	1	36	2	1	1	4	0	3	1	1	4	1	1	1	1	1	1	1	1	1	1	1	1	1	1	1	0	0	0	0	1	1	1	1	1	1	1	1	1	0	1	1	0	0	1	0	1	0	0
139	1	35	2	2	1	1	1	2	1	1	3	1	1	1	1	1	1	1	1	1	1	1	1	1	1	1	1	0	1	0	1	1	1	1	1	1	1	1	1	1	1	0	0	0	0	0	1	0	1
140	1	35	2	1	1	5	1	1	0	2	4	1	0	1	1	1	1	1	1	1	1	0	1	1	0	0	0	0	0	0	1	0	0	0	1	1	1	1	1	1	0	0	1	0	1	1	1	1	0
141	1	37	2	2	1	5	1	3	1	1	4	1	0	1	1	1	1	1	1	1	1	1	1	1	1	1	1	1	0	0	1	1	0	1	1	1	1	1	1	0	0	1	0	0	0	0	0	0	0
142	1	61	3	1	2	4	1	5	1	1	4	1	1	1	1	1	1	1	1	1	1	1	1	1	0	0	0	0	0	0	1	1	1	1	0	1	0	0	0	0	1	1	0	0	0	0	0	0	0
143	1	35	2	1	1	5	1	3	1	1	4	1	1	1	1	1	1	1	1	1	1	1	1	1	1	0	1	0	0	0	1	1	1	1	0	0	1	0	0	0	0	0	0	0	0	0	0	0	0
144	1	34	1	1	1	4	0	2	1	1	4	1	1	1	1	1	1	1	1	1	1	1	1	1	1	1	1	0	1	0	1	0	1	1	1	1	1	0	1	0	0	0	0	0	0	0	1	0	0
145	1	38	2	2	2	5	1	3	0	2	2	0	1	1	1	0	1	1	1	0	1	0	0	1	0	0	0	0	0	0	0	0	0	0	1	1	1	1	1	1	1	0	1	1	1	1	1	1	1
146	1	30	1	2	2	4	0	2	1	1	4	1	1	1	1	1	1	1	1	1	1	1	1	1	1	1	0	0	0	0	1	0	1	0	1	1	1	0	0	1	0	0	0	0	0	1	1	0	0
147	1	36	2	1	1	4	0	3	1	2	4	1	1	1	1	1	1	1	1	1	1	1	1	1	1	1	1	0	0	0	1	1	1	1	1	1	1	1	1	0	0	1	1	0	0	0	0	0	0
148	1	67	3	1	2	5	1	5	1	1	4	1	0	0	0	1	1	0	1	0	1	1	1	1	1	0	0	1	0	1	1	0	1	0	1	1	1	1	1	0	0	0	0	0	1	0	0	0	0
149	1	35	2	1	2	5	1	2	1	1	3	1	0	1	1	1	1	1	1	1	1	1	1	1	1	1	1	1	0	0	1	0	1	1	1	0	0	0	0	0	0	0	0	0	1	0	0	0	1
150	1	43	2	1	2	4	1	4	0	1	2	1	1	0	1	1	1	0	1	1	1	1	0	1	0	0	0	0	0	0	1	0	0	0	0	0	0	0	0	0	0	0	0	1	1	1	1	1	1
151	1	34	1		1	4	0	2	1	1	2	1	0	1	1	1	1	1	1	1	1	1	1	1	1	1	1	0	1	0	1	1	1	1	0	0	0	0	0	0	0	0	0	1	1	0	0	0	0
152	1	60	3	2	1	2	1	5	1	1	4	1	1	1	1	0	1	1	1	1	1	1	1	1	0	1	0	0	0	0	1	1	1	1	1	1	0	1	1	0	1	1	0	0	0	0	1	0	0
153	1	31	1	1	1	5	0	2	1	1	4	1	0	1	1	1	1	1	1	1	1	1	1	1	1	0	0	0	0	0	1	0	0	0	1	1	1	1	1	1	1	1	1	1	0	1	1	0	0
154	1	38	2	2	1	2	1	3	1	1	4	1	1	1	1	1	1	1	1	1	1	1	1	1	1	0	1	1	0	0	1	1	1	1	1	0	0	0	1	0	0	0	0	0	1	1	1	0	0
155	1	39	2	1	1	3	1	3	1	2	3	1	1	1	1	1	1	1	1	1	1	1	1	0	0	0	0	0	0	0	1	0	0	1	1	1	0	1	1	0	0	0	0	0	1	0	0	0	0
156	1	63	3	1	2	4	1	5	1	2	4	1	1	1	1	1	1	1	1	1	1	1	1	1	1	1	1	1	0	0	1	0	0	1	1	1	1	1	1	0	1	0	0	0	1	1	0	0	0
157	1	65	3	1	2	3	1	5	1	1	2	1	0	1	1	1	1	1	1	1	1	1	1	0	0	0	0	0	0	0	0	0	1	1	1	1	1	1	1	0	0	0	1	0	1	1	1	0	0
158	1	68	3	1	1	5	1	5	1	2	4	1	1	1	1	1	1	1	1	1	1	1	1	1	1	1	1	0	1	0	1	0	0	1	1	1	0	1	1	0	1	0	0	0	0	0	0	0	0
159	1	41	2	1	1	4	0	4	1	1	3	1	0	1	1	1	1	1	1	1	1	1	1	1	0	0	1	0	0	0	1	0	1	1	0	1	1	0	0	0	0	0	0	0	0	0	1	0	0
160	1	52	3	2	1	4	0	5	1	1	4	1	0	0	1	1	1	1	1	1	1	1	1	1	0	0	1	0	0	0	0	0	0	1	1	1	1	1	1	1	0	0	1	1	1	1	1	0	0
161	1	33	1	1	1	4	0	2	1	2	2	1	1	1	1	1	1	1	1	1	1	1	1	0	0	0	0	0	0	0	0	0	0	0	0	1	0	0	0	0	1	1	0	0	0	0	0	0	0
162	1	52	3	1	1	4	1	5	0	1	4	0	0	0	0	0	0	0	0	0	0	0	1	0	0	0	0	0	0	0	0	0	0	0	1	1	1	1	1	1	1	0	1	1	1	1	1	1	0
163	1	35	2	2	2	4	0	3	1	1	4	1	1	1	1	1	1	1	1	1	1	1	1	0	1	1	1	0	0	1	1	0	1	0	1	1	0	0	0	0	0	0	0	0	1	1	1	0	0
164	1	41	2	1	1	5	1	4	1	1	4	1	1	1	1	1	1	1	1	1	1	1	1	1	1	1	1	0	1	0	1	1	0	1	0	0	0	0	1	0	1	0	0	0	0	0	1	0	0
165	1	41	2	2	2	4	0	4	1	1	4	1	0	0	1	1	0	1	1	1	1	1	1	1	1	1	0	0	0	0	1	1	1	1	0	0	0	0	1	0	1	0	0	0	0	0	0	0	0
166	1	49	2	1	2	5	0	4	1	1	4	1	1	1	1	1	1	1	1	1	1	1	1	1	1	0	0	0	1	0	1	0	1	1	1	0	1	1	0	0	1	0	0	0	1	0	0	0	0
167	1	51	3	2	1	1	1	5	1	1	4	1	1	1	1	1	1	1	1	1	1	1	1	1	1	1	1	1	1	1	1	0	1	1	1	1	1	1	1	1	0	1	1	0	1	1	1	0	0
168	1	69	3	1	1	4	1	5	1	2	3	1	1	1	1	1	1	1	1	1	1	1	1	1	1	1	1	1	1	0	1	0	0	1	1	1	1	1	1	1	1	1	1	0	0	0	0	0	0
169	1	36	2	1	1	4	1	3	1	1	4	1	1	0	1	1	1	1	1	1	1	1	1	1	1	1	1	0	0	0	1	0	0	1	0	0	1	1	1	0	0	0	0	1	1	0	0	0	0
170	1	36	2	1	2	4	1	3	0	2	2	0	0	0	0	0	0	0	0	1	0	0	0	0	0	0	0	0	0	0	0	0		0	1	1	1	1	0	1	1	0	1	0	1	1	1	1	0
171	1	36	2	1	1	4	1	3	1	2	2	1	0	1	0	0	0	1	1	1	1	1	1	1	0	0	1	0	1	0	1	1	1	1	1	1	1	1	1	0	1	1	0	0	0	0	0	0	0
172	1	43	2	1	2	4	0	4	1	1	4	1	1	1	1	1	1	1	1	1	1	1	1	1	1	1	0	0	0	0	1	0	1	1	0	0	0	0	0	0	1	0	0	0	0	0	0	0	0
173	1	33	1	1	1	5	1	2	1	1	4	1	1	1	1	1	1	1	1	1	1	1	1	1	1	0	1	0	1	0	1	0	0	1	0	1	1	0	1	0	0	0	0	0	0	0	0	0	0
174	1	31	1	2	1	2	1	2	1	1	2	1	1	1	1	1	1	1	1	1	1	1	1	0	1	1	0	0	0	0	1	0	0	0	1	1	1	1	1	1	0	0	1	1	1	1	1	1	1
175	1	41	2	1	1	4	1	3	1	1	3	1	1	1	1	1	0	1	1	1	1	1	1	1	0	0	0	0	0	0	1	0	1	1	1	1	1	1	1	1	1	1	1	1	1	1	0	1	1
176	1	56	3	1	1	5	1	5	0	1	4	1	1	1	1	1	1	1	1	1	1	1	1	1	1	1	0	1	0	1	1	0	0	1	1	1	1	1	1	1	1	1	1	0	0	1	1	1	1
177	1	59	3	1	2	4	1	5	1	2	4	1	0	1	1	0	1	1	1	0	1	1	1	0	0	0	0	0	0	0	1	0	0	1	1	1	1	0	1	0	1	0	0	1	0	1	0	1	1
178	1	35	2	1	1	2	1	2	0	1	2	0	0	0	1	0	1	1	0	0	0	0	1	1	0	0	0	0	0	0	0	0	0	1	1	1	1	1	1	1	1	0	1	0	0	1	1	0	0
179	1	39	2	1	1	4	0	4	1	1	3	1	1	1	1	1	1	1	1	1	1	1	1	0	1	1	1	0	0	0	1	0	0	1	1	1	1	1	1	1	0	0	0	0	0	0	0	0	0
180	1	64	3	1	1	4	0	5	1	2	3	1	0	0	0	1	1	1	0	1	1	1	1	0	0	0	0	0	0	0	1	1	1	1	1	1	1	0	0	1	0	0	1	0	1	1	0	1	1
181	1	36	2	1	1	2	1	3	0	3	2	0	0	0	0	0	1	0	0	1	0	0	0	1	0	0	0	0	0	0	0	0	0	0	1	1	1	1	1	1	1	1	1	1	1	1	1	1	0
182	1	35	2	3	2	4	1	2	1	1	4	1	1	1	1	1	1	1	1	1	1	1	1	1	1	0	1	0	1	0	1	0	0	1	1	0	1	1	1	0	0	0	0	0	1	0	0	0	0
183	1	40	2	1	2	4	0	3	1	1	4	1	1	1	1	1	1	1	1	1	1	1	1	1	0	1	0	0	0	0	1	0	0	1	1	1	1	1	1	0	1	1	0	0	0	1	1	1	1
184	1	31	1	1	1	5	0	2	1	1	4	1	0	1	1	1	1	1	1	1	1	1	1	1	0	0	0	0	0	0	1	0	0	0	0	0	1	0	1	0	1	0	0	0	0	1	0	0	0
185	1	40	2	1	1	4	0	2	1	2	2	1	1	1	1	1	1	1	1	1	1	1	1	0	1	1	0	0	0	0	1	0	0	0	1	1	1	1	1	1	1	1	1	0	1	1	1	0	0
186	1	42	2	1	2	1	1	4	1	1	2	1	1	1	1	1	1	1	1	1	1	1	1	1	0	1	0	0	0	0	1	0	0	1	1	1	1	1	1	1	1	1	1	1	1	1	1	0	1
187	1	33	1	1	2	5	0	2	0	3	1	0	0	0	0	0	0	0	0	0	0	0	0	0	0	0	0	0	0	0	0	0		0	1	1	1	1	1	1	1	0	1	1	1	1	1	1	1
188	1	41	2	1	1	3	1	4	0	1	4	1	1	1	1	1	1	1	1	1	1	1	1	1	0	0	0	0	0	0	1	0	1	1	0	1	1	0	0	0	1	1	0	1	1	0	1	0	0
189	1	35	2	1	1	3	1	2	1	1	2	0	0	0	0	1	1	1	1	0	1	0	1	0	1	1	0	0	0	0	1	0	0	1	1	0	1	1	1	0	1	0	1	0	0	0	0	1	0
190	1	35	2	1	2	5	0	3	0	1	2	0	0	0	0	0	0	0	0	0	0	0	1	1	0	0	0	0	0	0	0	0		0	1	1	0	0	1	1	0	0	1	1	1	1	1	0	0
191	1	31	1	1	1	4	1	1	1	1	2	1	1	1	1	1	1	1	1	1	1	1	1	1	1	1	1	0	0	0	1	0	0	1	1	1	1	1	0	0	1	0	0	0	1	1	1	0	0
192	1	64	3	1	2	2	0	4	1	1	3	1	1	1	1	1	1	1	1	1	1	1	1	0	0	1	0	0	0	0	0	0	1	1	1	1	1	1	1	1	1	1	1	0	1	1	1	0	0
193	1	39	2	2	2	4	1	3	0	2	1	0	0	0	1	0	1	1	1	1	1	0	1	1	0	0	0	0	0	0	0	0	0	0	1	1	1	1	1	1	1	0	0	0	0	1	1	1	0
194	1	55	3	1	2	4	1	5	1	2	4	1	1	1	1	1	1	1	1	1	1	1	1	1	1	1	0	0	0	0	1	0	1	1	1	0	1	0	1	0	0	0	0	0	0	0	0	0	0
195	1	31	1	1	1	5	1	2	1	1	4	1	0	1	1	1	1	1	1	1	1	1	1	1	1	1	1	0	0	0	1	1	1	1	1	1	1	0	1	0	0	0	0	0	0	0	0	0	0
196	1	39	2	1	1	4	1	3	1	1	1	1	1	1	1	1	1	1	1	1	1	0	1	1	1	0	0	0	0	0	1	0	0	1	1	0	1	1	1	0	0	0	0	0	0	0	0	0	0
197	1	50	3	1	2	4	1	5	1	1	4	1	0	1	1	1	1	1	1	1	1	1	1	0	0	0	0	0	0	0	1	0	1	1	1	1	0	1	0	0	0	0	0	1	1	0	0	0	0
198	1	37	2	1	2	4	1	3	0	2	2	1	0	0	0	1	1	0	1	1	1	1	1	0	0	0	0	0	0	0	0	0	0	1	1	1	0	0	1	1	0	0	0	0	0	0	0	0	0
199	1	39	2	1	1	3	1	3	1	1	4	1	0	1	0	1	1	1	1	1	1	1	1	1	1	1	1	1	1	1	1	0	0	0	1	1	1	1	1	1	1	1	0	1	1	1	1	0	1
200	1	63	3	1	2	5	0	5	1	1	3	1	0	0	0	1	1	0	0	0	1	1	1	1	1	1	1	1	1	0	1	0	1	1	1	1	1	1	1	1	1	0	0	0	1	1	1	0	1
201	1	27	1	1	1	4	1	1	1	1	4	1	1	1	1	1	1	1	1	1	1	1	1	1	1	1	1	1	1	1	1	0	1	1	1	0	1	1	1	0	0	0	0	0	1	1	1	0	0
202	1	48	2	1	2	4	0	5	1	2	4	1	1	1	1	1	1	1	1	1	1	1	1	0	0	0	0	0	0	0	1	0	1	0	1	1	1	1	1	0	1	1	0	0	0	0	0	0	0
203	1	65	3	1	2	4	0	5	0	3	1	0	1	1	1	1	0	1	1	0	0	0	0	0	0	0	0	0	0	0	0	0		0	1	1	1	1	1	1	1	1	1	1	1	1	1	1	0
204	1	39	2	1	1	5	1	3	0	3	2	1	0	0	0	0	0	0	1	1	1	0	1	0	0	0	0	0	0	0	0	0	0	0	0	0	1	1	0	0	0	0	0	1	1	1	1	1	0
205	1	41	2	1	1	2	1	4	1	1	4	1	0	1	0	1	1	0	1	1	1	1	1	1	0	1	0	0	0	0	1	0	0	1	0	0	1	0	0	1	1	0	0	0	1	1	1	0	0
206	1	52	3	1	1	5	0	5	1	2	4	1	1	1	1	1	1	1	1	1	1	1	1	0	1	1	0	0	0	0	1	0	1	1	1	1	1	1	1	0	0	0	0	0	1	1	1	0	0
207	1	29	1	1	1	4	0	1	1	1	1	1	0	1	1	1	1	1	1	1	1	1	1	1	1	0	1	0	0	0	1	0	0	0	1	0	1	0	0	0	0	1	0	0	1	1	1	0	0
208	1	30	1	1	2	2	0	1	1	1	4	1	0	0	1	0	1	1	1	1	1	1	1	1	0	0	0	1	0	0	1	1	0	0	1	1	1	1	1	1	1	1	1	0	0	0	0	0	0
209	1	36	2	1	2	5	1	3	0	2	2	0	1	1	1	0	0	1	1	0	1	1	1	1	0	0	0	0	0	0	0	0	0	0	1	0	1	1	1	1	1	0	1	0	1	0	1	1	0
210	1	59	3	1	1	4	1	5	1	2	4	1	0	0	0	0	1	0	0	1	1	1	1	0	0	0	0	0	0	0	1	0	1	0	1	1	1	1	1	1	1	1	1	1	1	1	1	0	1
211	1	47	2	1	1	4	1	5	0	3	1	0	1	1	1	1	1	1	1	1	1	0	0	0	0	0	0	0	0	0	0	0		0	1	1	1	1	1	1	1	1	1	1	1	1	1	1	0
212	1	67	3	1	2	4	0	5	0	3	1	0	0	0	0	0	0	0	0	0	0	0	0	0	0	0	0	0	0	0	0	0		0	0	0	0	0	0	0	0	0	0	1	1	1	1	1	0
213	1	58	3	1	1	4	0	5	1	1	4	1	1	1	1	1	1	1	1	1	1	1	1	1	1	1	1	1	0	1	1	1	0	1	1	1	1	1	1	1	1	1	0	0	0	1	1	1	1
214	1	41	2	1	1	2	1	4	1	1	4	1	1	1	1	1	1	1	1	1	1	1	1	1	1	1	0	0	1	0	1	1	1	1	1	0	1	1	0	0	0	0	0	0	1	0	0	0	0
215	1	62	3	1	2	5	1	5	1	1	4	1	1	1	1	1	1	1	1	1	1	1	1	0	0	0	0	0	0	0	1	1	1	1	1	1	1	1	1	1	0	0	1	0	0	0	0	0	0
216	1	59	3	1	2	5	1	5	0	1	1	0	1	1	1	0	1	1	1	1	0	0	0	0	0	0	0	0	0	0	0	0		0	1	1	1	1	1	1	1	0	1	1	1	1	1	1	1
217	1	29	1	2	2	5	1	2	1	1	4	1	1	1	1	1	1	1	1	1	1	1	1	1	1	1	1	1	1	1	1	1	1	1	1	1	0	0	0	0	0	0	0	0	1	0	0	0	0
218	1	62	3	1	1	5	1	5	0	2	2	0	0	0	0	0	0	0	0	0	0	1	0	1	0	0	0	0	0	0	1	0	0	0	1	1	1	1	1	1	1	0	1	0	1	1	1	0	0
219	1	32	1	1	1	4	1	1	1	1	4	1	1	1	1	1	1	1	1	1	1	1	1	1	1	1	1	0	0	0	1	1	1	1	1	1	1	1	1	1	1	0	1	0	0	1	0	1	1
220	1	49	2	1	2	4	0	5	0	2	4	0	1	1	1	0	1	1	1	1	1	0	0	0	0	0	1	0	1	0	0	0	0	1	0	0	0	1	1	0	0	1	0	0	0	0	0	0	0
221	1	29	1	1	1	5	1	1	1	1	2	1	1	1	1	0	0	1	1	1	1	1	1	1	0	0	0	0	0	0	1	0	0	1	0	1	1	1	1	0	1	0	1	1	1	1	1	1	0
222	1	79	3	1	2	4	0	5	1	2	4	0	0	0	0	0	0	0	0	0	0	1	1	0	1	0	0	0	0	0	1	1	1	1	1	1	0	0	1	0	0	0	0	0	0	0	0	0	0
223	1	37	2	1	1	5	0	1	1	1	2	1	0	0	0	1	0	0	1	1	1	1	1	0	0	1	0	0	0	0	1	0	0	0	1	0	1	0	0	0	0	0	0	1	1	1	0	0	0
224	1	73	3	3	1	2	1	5	1	2	1	0	1	1	1	1	1	1	1	1	1	0	1	1	1	1	1	1	1	1	0	0	0	0	1	1	1	1	1	1	1	1	1	0	0	0	0	0	0
225	1	34	1	1	2	4	1	2	1	2	2	1	0	1	1	1	1	1	1	1	1	1	1	1	1	1	0	0	0	0	1	0	0	0	0	1	1	1	1	0	0	1	1	0	0	0	0	0	1
226	1	38	2	1	2	4	0	3	1	2	4	1	1	1	1	1	1	1	1	1	1	1	1	0	0	1	0	0	0	0	1	0	1	1	0	1	0	0	0	0	0	0	0	0	1	0	0	0	0
227	1	71	3	1	2	5	0	5	0	1	1	1	0	1	0	0	1	1	1	0	1	1	0	0	0	0	1	1	0	0	0	0	0	1	1	1	1	1	1	1	1	1	1	0	0	0	0	0	0
228	1	47	2	2	2	2	1	3	1	1	3	0	0	0	0	1	0	0	0	1	1	1	1	0	0	0	0	0	0	0	1	0	1	0	0	1	1	1	1	1	0	0	1	0	0	0	1	0	0
229	1	42	2	1	2	2	1	4	1	2	4	1	1	1	1	1	1	1	1	1	1	1	1	1	1	1	1	0	0	0	1	0	1	1	1	1	0	0	0	1	1	0	0	0	1	0	1	0	0
230	1	42	2	1	1	5	0	4	1	1	4	1	1	1	1	1	1	1	1	1	1	1	1	0	0	0	0	0	0	0	1	0	0	1	1	1	1	1	1	1	0	0	1	0	0	0	0	0	0
231	1	35	2	1	1	5	0	3	1	1	4	1	1	1	1	1	1	1	1	1	1	1	1	1	0	0	0	0	0	0	1	0	1	1	1	1	1	0	0	0	0	0	0	1	1	0	0	1	1
232	1	45	2	2	2	4	1	4	1	1	4	1	1	1	1	1	1	1	1	1	1	1	1	1	1	1	1	0	0	1	1	0	1	1	1	0	1	1	0	0	0	0	0	0	1	0	1	0	0
233	1	30	1	1	2	4	1	2	1	1	4	1	1	1	1	1	1	1	1	1	1	1	1	1	1	0	0	0	0	0	1	1	1	1	1	0	1	0	0	0	0	0	0	0	1	1	1	0	0
234	1	33	1	1	1	5	0	2	1	1	3	1	1	1	1	1	1	1	1	1	1	1	1	0	0	0	0	0	0	0	1	0	0	0	1	1	0	1	1	1	0	0	0	1	1	1	1	1	1
235	1	38	2	1	1	4	1	2	1	1	3	1	0	0	0	0	0	1	0	1	1	1	1	0	1	0	0	0	0	0	1	1	0	1	1	0	1	0	0	0	1	1	1	1	1	1	1	1	0
236	1	37	2	1	1	3	1	3	1	1	4	1	0	1	1	1	1	1	1	1	1	1	1	1	0	1	1	0	0	0	1	1	1	1	1	0	1	0	0	0	0	0	0	0	1	0	1	0	0
237	1	56	3	1	1	5	0	5	0	1	4	1	1	1	0	1	1	1	1	1	1	1	1	0	0	0	0	0	0	0	1	0	0	1	1	1	0	0	0	1	1	0	0	0	1	0	0	0	0
238	1	65	3	1	2	5	0	5	1	1	4	1	0	1	1	1	1	1	1	1	1	1	1	1	1	1	0	1	1	0	0	0	0	0	1	1	1	1	1	0	0	0	0	0	1	1	1	0	1
239	1	38	2	1	1	2	1	3	1	1	4	1	1	1	1	1	1	1	1	1	1	1	1	1	1	1	1	1	1	0	1	1	1	1	1	0	0	0	1	0	1	0	0	0	1	0	0	0	0
240	1	55	3	1	2	5	1	5	1	1	4	1	0	0	1	1	1	1	1	1	1	1	1	1	1	1	1	1	0	0	1	0	1	1	1	0	0	0	0	0	1	0	0	0	1	1	0	0	0
241	1	44	2	2	2	3	1	4	1	1	3	1	1	1	1	1	1	1	1	1	1	1	1	1	0	1	0	0	0	0	1	1	0	1	1	1	1	1	1	1	1	0	1	0	1	1	1	0	0
242	1	32	1	1	1	2	1	2	0	1	1	1	0	0	0	0	0	1	1	1	1	0	1	0	0	0	0	0	0	0	0	0	0	0	0	0	1	1	1	1	1	1	1	1	1	1	1	1	0
243	1	32	1	2	1	2	1	2	1	1	4	1	1	1	1	1	1	1	1	1	1	1	1	1	1	1	1	1	1	1	1	0	0	1	1	1	1	1	1	1	1	0	1	0	1	1	1	0	0
244	1	33	1	2	1	1	1	2	1	1	4	1	0	0	1	1	1	1	1	1	1	1	1	1	1	1	0	0	0	0	1	0	1	1	1	1	0	0	1	0	0	0	0	0	0	0	1	0	0
245	1	37	2	1	1	4	0	3	1	1	4	1	1	1	1	1	1	1	1	1	1	1	1	0	0	0	0	0	0	0	1	0	1	1	1	1	1	1	1	1	1	1	0	0	1	1	1	0	0
246	1	57	3	1	2	4	0	5	1	2	4	1	1	1	1	0	1	1	1	1	1	0	1	0	0	0	0	0	0	0	1	0	0	0	1	1	1	1	1	0	0	0	1	1	1	1	1	0	0
247	1	50	3	1	1	4	1	5	1	2	3	1	0	0	1	1	0	1	1	1	1	1	1	1	0	0	0	0	0	0	1	0	1	1	1	1	1	1	1	1	1	1	1	0	0	1	1	1	0
248	1	43	2	1	1	5	1	4	1	1	3	1	1	1	1	1	1	1	1	1	1	1	1	1	1	1	1	0	0	0	1	1	0	1	1	1	1	0	1	0	1	0	1	0	0	1	1	0	0
249	1	50	3	2	2	2	1	5	1	1	4	1	0	0	0	0	0	0	0	1	1	1	1	1	0	0	1	0	0	0	1	1	1	1	0	0	0	1	1	1	1	0	0	1	1	1	1	0	0
250	1	41	2	1	2	5	1	3	1	2	3	0	0	1	1	1	1	0	1	1	1	0	1	1	1	0	0	0	0	0	1	0	0	1	0	1	1	1	1	0	0	0	1	0	1	1	1	0	0
251	1	68	3	1	1	4	1	5	1	1	4	1	1	1	1	1	1	1	1	1	1	1	1	0	0	0	0	0	0	0	0	0	0	0	1	1	1	1	1	1	0	1	1	1	1	1	1	0	0
252	1	41	2	1	2	4	0	4	1	1	4	1	1	1	1	1	1	1	1	1	1	1	1	1	1	1	1	1	1	0	1	1	1	1	1	0	1	1	0	0	0	0	0	1	1	0	0	0	0
253	1	47	2	2	1	2	1	5	1	1	4	1	1	1	1	1	1	1	1	1	1	1	1	0	1	0	1	1	0	0	1	0	1	1	1	1	1	0	0	0	0	0	0	0	0	0	0	0	0
254	1	34	1	1	2	4	0	3	1	1	4	1	1	1	1	1	1	1	1	1	1	1	1	1	1	0	1	0	0	0	1	1	0	1	1	1	1	1	1	1	1	0	1	0	1	0	0	1	0
255	1	37	2	1	1	4	1	3	1	1	4	1	0	1	1	1	1	1	1	1	1	1	1	1	1	1	0	0	0	0	1	0	1	1	1	0	1	1	0	0	1	1	0	0	0	1	0	0	0
256	1	33	1	2	2	4	0	2	1	1	4	1	0	1	0	1	1	1	1	1	1	1	1	1	1	1	0	0	0	0	1	1	1	0	1	1	1	1	1	1	1	1	1	0	1	1	1	0	0
257	1	32	1	1	1	2	1	2	1	1	4	1	1	1	1	1	1	1	1	1	1	1	1	0	0	1	0	0	0	0	1	0	0	1	0	1	0	1	0	0	1	1	0	0	1	0	1	0	0
258	1	33	1	1	1	4	0	1	1	1	4	1	0	1	0	0	0	1	1	1	1	0	1	0	0	0	0	0	0	0	1	0	0	0	1	1	1	1	1	1	1	0	1	0	1	1	1	1	0
259	1	30	1	1	2	5	1	2	0	1	3	1	0	1	1	1	1	1	1	1	1	1	1	1	0	0	0	0	0	0	1	0	0	0	1	1	1	1	0	1	0	0	0	0	0	1	0	0	0
260	1	27	1	1	2	5	1	1	1	1	4	1	1	1	1	1	1	1	1	1	1	1	1	1	1	1	1	0	0	0	1	0	1	1	1	1	1	1	1	1	1	0	1	0	1	1	0	0	0
261	1	34	1	1	1	5	0	2	0	1	1	0	0	0	0	0	0	0	0	0	0	1	1	0	0	0	0	0	0	0	0	0	0	0	1	1	1	1	1	1	1	1	1	0	1	1	1	1	1
262	1	38	2	1	1	4	1	3	1	2	2	1	0	1	1	1	0	1	1	1	1	1	1	1	0	1	0	0	0	0	1	0	1	1	1	1	1	1	1	0	0	0	0	0	0	1	0	0	0
263	1	44	2	1	2	4	0	4	0	1	2	0	1	1	1	1	1	1	1	1	1	0	1	0	0	1	0	0	0	0	0	0	0	0	1	1	1	1	1	0	1	0	1	0	0	0	0	0	1
264	1	36	2	1	2	5	1	2	1	1	4	1	1	1	1	1	1	1	1	1	1	1	1	1	1	1	1	0	1	0	1	1	0	1	1	1	1	0	0	1	0	0	1	0	0	0	1	0	0
265	1	62	3	1	2	4	1	5	0	1	1	0	0	0	0	0	0	0	0	0	0	0	0	0	0	0	0	0	0	0	0	0		0	1	1	1	1	1	1	1	1	1	0	0	0	1	1	1
266	1	44	2	1	1	3	1	5	0	1	2	1	1	1	1	1	1	1	1	1	1	1	1	1	0	0	0	0	0	0	1	0	0	0	0	1	0	1	1	1	1	0	0	0	0	0	0	0	1
267	1	31	1	1	1	1	0	2	1	1	4	1	1	1	1	1	1	0	1	1	1	1	1	1	1	1	0	0	0	1	1	0	0	0	1	0	0	1	1	1	1	1	1	0	0	1	1	0	0
268	1	41	2	1	1	4	1	4	0	1	1	1	0	1	1	1	1	1	1	1	1	1	1	0	0	0	0	0	0	0	1	0	0	1	1	1	1	1	1	1	1	0	0	0	1	0	1	1	1
269	1	34	1		1	3	1	2	0	3	1	1	0	1	1	1	0	1	0	0	0	0	0	1	0	0	0	0	0	0	0	0	0	0	1	1	1	1	1	1	1	0	1	1	1	1	1	1	0
270	1	36	2	1	1	1	1	3	1	1	4	1	1	1	1	1	1	1	1	1	1	1	1	0	0	0	0	0	0	0	1	1	1	1	1	1	1	0	1	0	0	0	0	0	0	0	1	0	0
271	1	58	3	2	1	4	1	5	0	1	1	1	1	1	1	1	1	1	1	1	1	1	1	0	0	1	0	0	0	0	0	0	0	0	1	1	0	1	1	1	1	1	1	1	1	1	1	0	1
272	1	36	2	1	1	5	0	2	1	1	4	1	1	1	1	1	1	1	1	1	1	1	1	1	0	0	0	0	0	0	1	1	1	1	1	0	1	1	1	0	1	0	0	1	1	1	1	0	0
273	1	48	2	1	2	4	1	5	1	1	3	1	1	1	1	1	1	1	1	1	1	1	1	1	1	1	0	0	0	0	1	0	1	1	0	1	0	0	0	0	1	0	0	0	0	0	0	0	1
274	1	63	3	1	2	5	1	5	0	2	2	0	0	0	0	0	0	0	0	0	0	1	1	0	1	1	0	0	0	0	0	0	0	0	1	0	1	1	1	0	1	0	0	0	1	1	0	0	0
275	1	69	3	1	2	4	1	5	1	2	3	1	1	1	1	1	1	1	1	1	1	1	1	1	0	0	0	0	0	0	1	0	1	1	1	1	0	1	0	0	0	1	1	0	0	0	0	0	0
276	1	53	3	1	1	4	0	5	1	1	4	1	1	1	1	1	1	1	1	1	1	1	1	1	1	1	1	1	0	0	1	0	1	1	1	0	1	1	1	1	1	1	0	0	0	1	1	0	0
277	1	36	2	1	2	5	1	3	0	3	1	1	0	1	1	1	1	1	1	1	1	0	0	0	1	0	0	0	0	0	0	0	0	0	1	1	1	0	0	1	1	1	0	0	0	0	0	0	1
278	1	73	3	1	2	4	1	5	0	1	2	0	0	1	1	0	1	1	1	0	0	0	1	0	0	0	0	0	0	0	0	0	0	1	1	1	1	1	1	1	1	1	1	1	1	1	1	1	1
279	1	30	1	1	1	5	1	1	0	2	2	0	0	1	1	0	1	1	1	1	1	1	0	1	0	0	0	0	0	0	0	0	0	0	1	0	0	1	1	1	1	0	0	0	1	1	1	1	0
280	1	58	3	1	1	4	0	5	1	1	4	1	0	0	0	1	1	1	1	1	1	1	1	0	0	0	0	0	0	0	1	0	1	1	1	1	1	0	0	0	0	0	0	0	0	0	0	0	0
281	1	51	3	1	1	3	1	5	0	1	2	0	0	0	0	0	0	0	0	0	0	0	0	0	0	0	0	1	0	0	0	0	0	0	1	0	1	1	1	1	1	1	1	1	1	1	1	0	0
282	1	44	2	1	1	5	0	4	1	1	4	1	1	1	1	1	1	1	1	1	1	1	1	1	1	1	1	1	1	0	1	1	1	1	1	0	1	0	0	0	0	0	0	0	1	1	1	1	1
283	1	31	1	1	1	3	1	2	1	1	4	1	0	0	0	1	0	1	1	1	1	1	1	1	0	1	0	0	0	0	1	1	1	1	1	0	1	1	0	0	1	0	0	0	1	0	0	0	0
284	1	32	1	1	1	4	1	2	1	1	4	1	1	1	1	1	1	1	1	1	1	1	1	1	1	1	1	1	1	1	1	0	1	0	1	1	1	0	0	0	0	1	1	0	1	0	0	0	1
285	1	47	2	1	2	2	1	5	1	3	1	1	1	1	1	1	1	1	1	1	1	1	1	1	1	1	1	1	1	1	1	0	1	1	1	0	0	0	0	0	0	0	0	0	1	0	1	0	0
286	1	42	2	1	2	4	1	4	0	3	1	1	1	1	1	1	1	1	1	1	1	1	1	1	0	0	0	0	0	0	0	0	0	1	1	1	1	1	1	1	1	1	1	0	0	0	0	0	0
287	1	69	3	1	1	2	1	5	1	2	4	1	0	1	1	1	1	1	1	1	1	1	1	0	0	1	0	0	0	0	1	0	1	1	1	1	1	1	1	1	1	1	0	1	1	1	1	0	0
288	1	49	2	1	2	5	0	5	1	1	4	1	0	1	1	1	1	1	1	1	1	1	1	1	1	1	0	0	0	0	1	0	1	1	1	1	1	1	1	1	1	0	1	0	0	0	0	0	0
289	1	50	3	1	2	4	1	5	1	1	3	1	1	1	1	1	1	1	1	1	1	1	1	1	1	1	1	1	1	1	1	1	1	1	1	0	1	1	1	0	0	1	0	0	0	0	0	0	0
290	1	55	3	1	1	4	1	5	1	2	4	1	1	1	1	1	1	1	1	1	1	1	1	0	0	0	0	0	0	0	1	0	0	0	0	1	1	1	1	1	1	1	0	0	1	1	1	0	0
291	1	46	2	1	1	2	1	5	1	1	4	1	1	1	1	0	0	1	1	1	1	1	1	0	1	0	1	0	0	0	1	1	1	1	0	1	0	0	1	1	1	0	0	1	1	0	0	1	1
292	1	45	2	2	2	2	1	3	1	2	4	1	0	0	0	0	1	0	1	1	1	1	1	0	1	0	0	0	0	0	1	0	1	1	1	1	1	0	1	0	0	0	1	0	0	0	0	0	0
293	1	34	1	1	1	4	1	2	1	1	4	1	1	1	1	1	1	1	1	1	1	1	1	1	1	0	1	1	1	0	1	1	1	1	1	1	1	1	1	1	1	0	1	0	0	1	0	0	0
294	1	28	1	1	1	4	1	3	1	1	4	1	1	1	1	1	1	1	1	1	1	1	1	0	1	0	0	0	0	0	0	0	0	1	1	0	1	1	1	1	0	0	0	0	1	0	0	0	0
295	1	41	2	1	2	5	0	4	1	1	4	1	1	1	1	1	1	1	1	1	1	1	1	0	0	0	0	0	0	0	1	0	0	0	1	1	1	1	1	0	1	0	1	0	0	0	0	0	0
296	1	31	1	1	2	4	1	2	0	1	1	0	0	1	0	0	1	1	1	1	1	0	1	0	1	0	0	0	0	0	1	0	0	0	1	1	1	1	1	1	1	0	0	0	0	1	1	0	0
297	1	29	1	1	1	5	1	1	1	1	3	1	1	1	1	1	1	1	1	1	1	1	1	1	1	1	0	0	0	1	1	1	1	1	1	0	1	0	0	0	0	0	0	0	0	1	1	0	0
298	1	53	3	1	2	4	1	5	1	1	4	1	1	1	1	1	1	1	1	1	1	1	1	1	1	1	1	1	1	1	1	1	1	1	1	1	1	1	1	1	1	1	1	1	1	1	1	1	1
299	1	68	3	1	1	4	0	5	1	1	4	1	1	1	1	1	1	1	1	1	1	1	1	0	0	0	0	0	0	0	0	0	0	1	1	1	1	1	1	1	0	0	1	1	1	1	1	1	0
300	1	39	2	1	1	5	1	3	1	1	4	1	1	1	1	1	1	1	1	1	1	1	1	1	1	1	0	0	0	0	1	0	0	1	1	1	1	1	1	0	0	0	1	1	0	0	0	0	0
301	1	35	2	2	2	4	1	2	1	1	4	1	0	1	1	1	1	1	1	1	1	1	1	1	1	1	1	1	1	1	1	1	1	1	0	1	1	0	0	0	0	0	0	0	0	0	1	0	0
302	1	50	3	1	1	4	1	4	1	1	4	1	0	1	1	1	1	1	1	1	1	1	1	1	1	1	1	1	0	0	1	0	1	1	1	0	1	0	0	0	1	0	0	1	1	1	0	0	0
303	1	57	3	1	1	4	1	5	1	2	4	1	1	1	1	1	1	1	1	1	1	1	1	1	1	0	1	1	1	0	1	1	0	1	1	0	1	1	1	0	1	0	0	0	0	0	0	0	0
304	1	52	3	1	1	4	0	5	1	1	4	1	1	1	1	1	1	1	1	1	1	1	1	1	1	1	0	0	1	1	1	1	1	1	1	1	1	0	1	1	0	0	0	0	1	1	1	1	1
305	1	32	1	1	1	4	0	2	1	1	2	1	1	1	1	1	1	1	1	1	1	1	1	0	1	1	0	0	0	0	1	0	1	1	0	1	0	0	0	0	0	0	0	0	0	1	1	0	1
306	1	32	1	2	1	4	1	2	1	1	2	1	0	1	1	1	0	1	1	1	1	1	1	1	1	0	1	0	0	0	1	1	1	0	1	0	1	1	1	1	1	0	0	0	1	1	0	0	0
307	1	51	3	1	1	4	1	5	0	1	4	1	0	1	1	1	1	1	1	1	1	1	1	0	1	0	0	0	0	0	1	1	0	1	1	1	1	1	1	0	1	0	0	0	0	1	1	1	1
308	1	40	2	1	1	4	1	3	1	2	4	0	0	1	0	0	1	1	0	1	1	1	1	1	0	0	0	0	0	0	1	0	1	1	1	1	1	1	1	1	1	1	1	0	0	0	0	0	0
309	1	53	3	1	1	1	1	5	1	1	2	1	0	1	1	0	1	1	1	1	1	1	1	0	0	0	0	0	0	0	1	0	0	1	1	1	1	1	1	1	1	1	1	1	1	1	1	0	1
310	1	55	3	2	2	2	1	5	1	1	3	1	1	1	1	1	1	1	1	1	1	1	1	0	0	0	0	0	0	0	1	0	0	0	1	1	1	0	0	0	1	0	0	1	1	1	1	1	1
311	1	64	3	1	1	5	0	5	1	1	4	1	0	0	1	0	1	0	1	1	1	1	1	0	0	0	0	0	0	0	1	0	1	1	1	1	0	1	1	1	0	0	0	0	0	1	1	0	0
312	1	50	3	1	1	4	1	5	1	2	4	1	1	1	1	1	1	1	1	1	1	1	1	1	1	1	0	0	0	0	1	1	1	1	1	1	1	1	1	1	0	0	1	0	0	0	1	0	1
313	1	61	3	1	1	4	1	5	1	1	2	1	1	1	1	1	1	1	1	1	1	1	1	0	1	0	0	0	0	0	1	0	0	0	0	0	1	0	0	0	0	0	0	0	0	1	1	0	0
314	1	40	2	2	1	4	1	4	1	1	4	1	1	1	1	1	1	1	1	1	1	1	1	1	0	0	0	0	1	0	1	1	1	1	1	1	0	0	0	0	0	1	0	0	0	0	0	0	0
315	1	65	3	1	2	4	1	5	1	1	4	1	0	0	1	1	0	1	1	1	1	1	1	0	1	1	0	1	0	0	1	0	1	1	1	1	1	1	1	1	1	1	0	0	0	0	0	0	1
316	1	62	3	1	1	4	0	5	1	1	4	1	1	1	1	0	0	1	1	1	1	1	1	0	1	1	1	1	1	0	1	0	1	1	1	0	1	0	1	0	0	0	0	0	0	0	0	0	0
317	1	63	3	1	1	4	1	5	1	1	4	1	1	1	1	1	1	1	1	1	1	1	1	1	1	1	1	1	1	1	1	1	1	1	0	1	0	1	0	0	0	1	0	0	0	0	0	0	0
318	1	46	2	1	1	4	0	5	1	1	4	1	1	1	1	1	1	1	1	1	1	1	1	0	1	1	1	0	0	0	1	0	0	1	1	1	1	1	1	1	1	1	0	0	0	0	0	0	0
319	1	38	2	1	1	4	1	3	1	2	2	1	0	1	1	1	1	1	1	1	1	1	1	0	0	1	0	0	0	0	1	0	0	1	1	1	1	1	1	1	1	0	1	1	1	1	1	1	0
320	1	62	3	1	2	4	0	5	1	2	3	1	1	1	1	1	1	1	1	1	1	1	1	1	1	1	0	0	0	0	1	0	0	0	1	1	1	0	1	0	0	0	0	0	0	1	1	0	0
321	1	44	2	1	1	4	1	5	1	1	4	1	1	1	1	1	1	1	1	1	1	1	1	1	1	1	1	1	1	1	1	0	1	1	1	1	1	1	1	1	1	1	1	1	1	0	0	0	0
322	1	40	2	1	1	2	1	2	1	1	4	1	1	1	0	1	1	1	1	1	1	1	1	0	0	0	1	0	0	0	1	0	0	0	1	1	1	1	1	1	1	1	1	1	1	1	1	1	1
323	1	36	2	1	2	4	1	3	1	1	4	1	1	1	1	1	1	1	1	1	1	1	1	1	1	1	1	1	1	1	1	1	1	1	1	1	1	1	1	0	0	0	0	0	0	0	1	0	0
324	1	47	2	2	2	2	1	3	1	1	3	1	1	1	1	1	1	1	1	1	1	1	1	1	0	0	0	0	0	0	1	0	1	1	1	1	1	1	1	0	0	0	1	1	1	0	1	0	0
325	1	33	1	3	2	4	1	2	1	2	4	1	1	1	1	1	1	1	1	1	1	1	1	1	1	0	0	0	0	0	1	0	1	1	1	0	1	1	0	0	0	0	0	0	0	0	0	0	0
326	1	69	3	1	1	4	1	5	0	1	4	1	1	1	1	1	1	1	1	1	1	1	1	1	1	1	1	0	0	1	1	1	1	1	1	1	1	1	1	1	1	1	1	0	0	1	1	0	0
327	1	62	3	1	2	4	1	5	0	1	4	1	1	1	1	1	1	1	1	1	1	1	1	0	0	0	0	0	0	0	1	0	0	1	1	1	0	1	1	1	1	0	1	1	1	1	1	0	0
328	1	45	2	3	1	4	1	5	0	1	3	1	1	1	1	1	1	1	1	1	1	1	1	1	1	1	1	1	1	1	1	1	1	1	0	0	0	0	1	0	0	0	0	0	1	0	0	0	0
329	1	55	3	1	1	4	1	5	1	1	4	1	0	1	1	1	1	1	1	1	1	1	1	1	1	0	0	0	0	0	1	0	1	1	1	1	1	0	0	1	0	0	0	1	1	1	0	0	1
330	1	47	2	1	1	4	1	5	1	1	4	1	1	1	1	1	1	1	1	1	1	1	1	1	1	1	1	1	1	1	1	1	1	1	1	0	1	1	1	1	1	0	0	1	1	1	1	1	1
331	1	50	3	1	1	2	1	5	1	1	4	1	1	1	1	1	0	1	1	1	1	1	1	1	0	1	0	0	0	0	1	1	0	1	1	1	1	1	1	1	1	1	1	0	0	1	1	1	1
332	1	61	3	2	2	3	1	5	1	1	4	1	1	1	1	1	1	1	1	1	1	1	1	1	1	1	1	1	1	1	1	0	1	1	1	1	1	0	0	1	0	0	0	0	1	1	1	0	0
333	1	59	3	1	1	4	1	5	1	1	4	1	0	1	1	1	1	1	1	1	1	1	1	1	1	1	1	1	1	1	1	1	1	1	1	0	1	1	1	1	0	0	0	1	1	0	0	0	0
334	1	35	2	1	1	4	0	3	1	1	4	1	0	0	1	1	1	1	1	1	1	1	0	0	1	1	0	0	0	0	1	0	0	0	1	1	1	1	1	0	1	0	0	0	0	1	1	0	0
335	1	41	2	2	1	2	0	3	1	1	4	1	1	1	1	1	1	1	1	1	1	0	1	1	1	1	0	0	0	0	1	0	0	0	1	1	1	0	1	0	1	1	1	1	1	0	1	0	0
336	1	34	1	4	1	4	1	2	1	1	4	1	0	1	1	1	1	1	1	1	1	1	1	1	1	0	0	0	0	0	1	0	0	1	1	1	1	1	1	0	0	1	0	1	1	1	1	0	0
337	1	54	3	2	2	2	1	5	1	1	4	1	0	1	1	1	1	1	1	1	1	1	1	0	0	0	0	0	0	0	1	1	1	1	0	1	0	0	0	0	0	0	0	0	0	0	0	0	0
338	1	43	2	1	1	2	1	4	1	1	4	1	1	1	1	1	1	1	1	1	1	1	1	1	1	0	0	0	0	0	1	1	1	1	0	0	1	0	1	0	0	0	0	0	0	1	0	0	0
339	1	45	2	1	2	4	1	5	1	2	4	1	1	1	1	1	1	1	1	1	1	1	1	0	0	1	0	0	0	0	1	0	1	1	1	1	1	0	0	1	1	0	1	0	1	1	1	1	1
11399137012	2	42	2	1	1	1	0	4	0	1	4	0	0	0	1	1	1	1	1	1	1	0	1	0	0	1	0	0	0	0	1	1	0		1	0	1	0	0	0	1	0	0	0	0	0	0	0	1
11399730155	2	28	1	2	1	1	0	1	0	1	4	1	1	1	1	1	1	1	1	1	1	1	1	0	0	0	0	0	0	0	1	1	1	1	1	1	1	1	1	1	1	0	1	1	1	1	1	1	1
11401282110	2	37	2	2	2	6	1	2	1	1	4	1	0	0	0	1	0	1	1	0	1	1	1	0	0	0	1	1	0	0	0	0	1	1	1	1	0	1	0	0	0	0	0	0	1	0	1	1	0
11404128797	2	42	2	2	2	7	1	4	1	1	4	1	0	0	1	1	0	1	0	0	1	1	1	1	0	1	1	0	0	0	0	0	0	1	1	0	1	1	0	0	0	0	0	1	1	0	0	0	0
11404444200	2	53	3	2	2	4	1	5	1	1	4	1	0	0	0	1	0	0	1	1	1	1	1	1	1	1	1	1	0	0	1	0	0		1	1	1	0	1	1	1	0	0	0	0	0	0	0	0
11405640903	2	46	2	2	1	7	0	5	0	1	4	1	0	0	0	0	1	1	1	1	1	1	1	0	0	1	0	0	0	0	1	1	1		1	1	0	1	1	0	0	0	0	0	0	0	0	1	0
11407220324	2	40	2	5	2	7	1	2	1	1	4	1	1	1	1	1	1	1	1	1	1	1	1	1	1	1	0	0	0	0	1	0	1		1	1	1	1	1	0	1	1	0	1	1	0	1	0	0
11407833003	2	46	2	2	2	7	1	5	1	1	2	0	0	0	0	0	1	0	0	1	1	1	1	0	0	0	0	0	0	0	0	0	1		1	1	1	1	1	1	1	1	1	0	1	1	1	1	1
11410338906	2	28	1	2	2	7	1	1	0	1	4	1	1	1	1	1	1	1	1	1	1	1	1	0	0	0	0	0	0	0	1	0	1		1	1	0	1	1	1	1	1	1	0	0	1	1	0	0
11410442815	2	44	2	2	2	7	1	4	0	1	2	1	0	0	0	0	1	1	1	1	1	1	1	0	0	1	0	0	0	0	0	0	0		1	1	0	1	1	1	1	1	0	1	1	0	1	1	1
11410944213	2	62	3	1	2	1	0	5	0	1	4	1	0	0	0	0	0	0	1	0	1	1	1	0	0	0	0	0	0	0	1	0	0		1	1	0	1	1	0	0	0	0	1	1	1	1	0	0
11412504443	2	33	1	2	1	7	1	2	0	1	2	1	1	1	1	1	1	1	1	1	1	1	1	1	0	1	0	0	0	0	1	1	0		1	1	1	1	1	0	0	0	1	0	1	1	1	1	1
11414246378	2	64	3	2	1	7	0	5	0	1	4	1	0	0	0	0	0	0	1	1	1	1	1	0	0	0	1	0	0	0	1	0	0	0	0	1	1	1	1	1	1	1	1	1	1	1	1	1	0
11414569766	2	58	3	1	1	7	1	5	1	2	4	1	0	1	0	1	0	1	1	1	0	1	1	0	0	0	0	0	0	0	1	1	0		1	1	1	1	1	1	1	1	1	1	1	1	1	1	0
11428006292	2	39	2	2	2	1	1	3	1	1	4	1	1	0	1	1	1	1	1	1	1	1	1	1	0	0	0	0	0	0	1	1	1	0	1	1	1	1	1	0	0	0	0	0	0	0	0	0	0
11428045993	2	40	2	5	2	7	1	2	1	1	4	1	1	1	1	1	1	1	1	1	1	1	1	1	1	1	0	0	0	0	1	0	1	0	0	1	1	1	1	0	0	1	0	1	1	0	0	0	0
11428079360	2	51	3	2	2	5	1	5	1	1	3	1	0	1	0	1	1	0	1	1	1	1	1	0	0	0	0	0	0	0	1	1	1	0	0	0	0	1	0	0	1	0	1	0	0	0	0	0	0
11428112936	2	39	2	1	2	7	0	4	0	1	2	1	1	0	1	1	1	1	0	1	1	1	1	1	0	0	1	0	1	0	1	1	1	0	1	1	1	1	1	1	1	1	1	0	0	1	1	0	0
11428192500	2	38	2	2	1	1	1	4	1	1	4	1	0	0	1	1	1	1	1	1	1	1	1	0	0	1	0	0	0	0	1	1	1	1	0	0	0	0	0	0	1	0	0	0	0	0	0	0	1
11430443322	2	53	3	2	2	7	1	5	1	1	4	1	0	1	1	1	0	1	1	0	1	1	1	0	0	0	1	1	0	0	1	0	0	0	1	1	0	0	1	0	1	0	0	0	1	1	1	1	0
11430842324	2	37	2	1	1	1	1	4	1	1	4	1	0	0	1	0	0	1	1	1	1	1	1	0	1	1	1	0	0	0	1	0	1	0	1	1	1	1	1	1	1	1	1	1	1	1	1	1	1
11432150522	2	65	3	2	1	1	1	5	1	1	4	0	1	1	1	0	1	1	1	0	0	0	1	0	0	0	0	0	0	0	0	0	0	0	0	1	0	1	1	1	0	0	1	0	0	0	0	0	0
11434281977	2	54	3	1	1	1	0	5	1	1	4	1	0	0	1	1	1	1	1	1	1	1	1	0	0	1	0	0	0	0		0	0	0	1	0	0	0	0	0	0	0	0	0	0	1	0	0	0
11436012947	2	46	2	2	1	4	1	4	1	1	4	1	0	0	0	0	1	0	0	1	1	1	1	1	0	1	0	0	0	0	1	1	1	0	1	1	1	1	1	1	0	0	1	0	1	1	1	0	0
11439805296	2	40	2	2	1	3	1	2	0	1	4	0	1	1	0	0	1	1	1	1	1	0	1	0	0	1	0	0	0	0	0	0	0	1	1	1	1	1	1	1	1	1	1	1	0	1	1	1	0
11450562964	2	34	1	2	2	7	1	3	0	1	4	1	1	1	1	1	1	1	1	1	1	1	1	1	0	1	0	0	0	0	1	0	0	1	1	1	1	1	1	1	1	1	1	1	1	1	1	1	1
11459611854	2	43	2	99	1	1	1	4	1	1	4	1	1	1	1	1	1	1	1	1	1	1	1	0	0	1	0	1	1	0	1	1	0	1	0	0	0	0	0	0	0	0	0	0	0	1	0	1	1
11459816409	2	51	3	2	1	3	1	5	0	1	4	1	0	0	1	1	1	1	1	1	1	1	1	0	0	1	0	0	0	0	1	1	0	0	1	1	1	1	1	1	1	0	0	0	1	0	0	0	0
11463173010	2	29	1	2	1	1	0	1	0	1	4	1	0	0	1	0	0	1	1	0	1	1	1	0	0	1	0	0	0	0	1	0	0	0	1	1	1	1	1	1	1	1	1	1	1	1	1	1	1
11463190917	2	43	2	2	1	1	0	5	1	1	4	1	0	1	0	1	0	0	1	0	1	1	1	1	0	0	0	0	0	0	1	0	1	0	1	1	1	0	1	0	1	0	0	1	1	1	1	1	0
11463231933	2	37	2	2	1	1	1	3	1	1	4	1	1	1	1	1	1	1	1	1	1	1	1	1	0	1	1	0	0	0	0	0	1	0	1	1	1	0	0	0	0	0	0	0	0	1	1	0	0
11463732865	2	39	2	2	2	1	1	3	1	1	4	1	0	1	1	0	0	1	1	0	1	1	1	0	0	1	0	0	0	0	1	0	0	1	1	0	1	1	0	0	0	0	1	0	0	0	0	0	0
11466478168	2	43	2	2	1	1	0	4	0	1	4	1	1	1	1	1	1	1	1	1	1	1	1	0	0	1	0	0	0	0	1	1			0	1	1	1	0	1	0	0	0	0	0	0	0	0	1
11466822561	2	56	3	2	1	1	1	5	1	1	4	1	1	1	1	1	1	1	1	1	1	1	1	0	1	0	0	0	1	0	1	0	0	0	1	1	0	1	1	1	1	1	0	0	0	0	0	0	1
11467175812	2	44	2	2	1	7	1	4	1	1	4	0	0	0	0	1	0	0	0	0	0	0	1	0	0	0	0	0	0	0	0	1	0	0	1	1	1	1	1	1	1	1	1	1	1	1	1	1	1
11467288648	2	74	3	2	1	1	0	5	0	1	4	1	0	1	1	1	1	1	1	1	1	1	1	0	0	0	0	0	0	0	1	0	0	0	0	1	1	1	1	0	0	0	0	0	0	1	1	0	0
11467469146	2	36	2	2	2	3	0	2	0	1	4	1	0	1	0	0	1	1	1	1	1	1	1	1	1	1	0	0	1	0	1	1	1	1	1	1	1	1	1	1	1	0	1	1	1	0	0	0	0
11480386097	2	46	2	2	2	1	1	5	0	1	4	1	0	0	1	1	1	1	1	1	1	1	1	0	0	1	1	0	0	0	0	1	0	0	1	1	1	0	0	0	1	1	0	0	0	1	1	0	0
11480765985	2	52	3	1	1	7	1	5	0	1	4	1	0	0	0	0	0	0	0	0	1	1	1	0	0	0	0	0	0	0	1	0	0	0	1	1	1	1	1	1	1	0	1	0	1	1	1	0	0
11482092583	2	35	2	2	1	7	0	2	0	1	4	1	1	1	1	1	1	1	1	0	1	1	1	1	0	1	0	1	0	0	1	1	1	0	1	1	1	1	1	1	1	0	0	0	0	0	1	1	1
11483270194	2	40	2	2	1	5	1	4	1	1	4	1	0	1	0	1	0	1	1	1	1	1	1	0	0	1	1	0	0	0	1	1	0	0	1	1	1	0	1	1	0	0	0	0	0	0	0	0	0
11484219251	2	41	2	1	1	7	0	4	1	1	4	1	1	1	1	1	1	1	1	1	1	1	1	0	0	0	0	0	0	0	0	1	1	1	0	1	0	1	1	1	0	0	0	0	0	0	0	1	1
11484229974	2	47	2	2	1	1	1	4	0	1	4	1	0	0	0	1	0	1	0	1	0	1	1	0	0	0	0	0	0	0	1	0	1	1	1	1	1	0	0	1	0	0	0	0	0	1	1	1	0
11484323740	2	68	3	2	1	7	1	5	1	1	4	1	0	0	1	0	1	1	1	1	1	1	1	1	1	0	1	0	1	0	1	0	0	0	1	1	1	1	1	1	1	1	1	1	1	1	1	0	1
11484840575	2	39	2	2	2	7	0	3	1	1	4	1	1	1	1	1	1	1	1	0	0	1	1	0	0	0	0	0	0	0		0	0	0	1	0	0	1	1	1	1	1	1	0	0	1	1	0	0
11486950153	2	43	2	2	2	7	0	4	0	1	4	0	0	0	0	0	0	0	0	0	0	0	0	0	0	0	0	0	0	0	0	0	0	0	0	1	1	0	1	1	0	0	0	1	0	1	1	1	0
11487504932	2	60	3	1	2	1	1	5	1	1	4	1	1	1	1	1	1	1	1	1	1	1	1	1	1	1	1	1	0	0	1	1	0	0	1	1	1	1	1	0	1	1	1	0	0	1	1	1	1
11487603803	2	53	3	1	1	1	1	5	1	1	4	1	1	0	1	1	0	1	1	1	1	1	1	1	1	1	0	0	0	0	1	1	0	0	1	1	1	1	1	1	1	1	0	1	1	1	1	0	0
11498868704	2	43	2	2	2	7	1	4	0	1	4	1	0	1	0	1	0	0	1	1	1	1	1	0	0	0	0	0	0	0	1	0	0	0	1	1	1	1	1	1	1	0	1	0	1	1	1	1	0
11499168080	2	32	1	2	2	7	1	2	1	1		1	0	0	0	0	0	0	1	0	1	1	1	0	0	0	0	0	0	0	1	0	0	0	1	1	1	1	1	0	1	0	1	1	1	1	1	1	1
11499179677	2	50	3	2	2	4	1	4	0	1	4	1	0	1	1	0	0	1	1	0	0	1	1	0	0	0	0	0	0	0	1	0	1	1	1	1	1	0	0	0	0	0	0	0	0	0	0	0	0
11499252861	2	38	2	2	2	1	1	3	0	1	4	0	0	0	0	0	0	0	0	0	0	1	1	0	0	0	0	0	0	0	1	0	0	0	1	1	1	1	1	0	1	1	1	1	1	1	1	0	0
11499412201	2	33	1	2	1	7	1	2	0	1	2	1	1	1	1	1	1	1	1	1	1	1	1	1	0	1	0	0	0	0	1	1	0	0	1	1	1	1	1	1	0	0	0	0	0	1	1	0	1
11499527294	2	38	2	2	1	1	0	3	1	1	4	1	0	0	1	0	1	0	0	1	1	1	1	0	0	0	0	0	0	0	1	0	1	0	1	1	1	1	1	1	1	0	0	1	1	1	1	1	1
11499845437	2	31	1	2	2	7	1	2	0	1	4	1	0	1	1	1	1	1	1	1	1	1	1	1	0	1	0	0	0	0	1		0	0	1	1	1	1	1	1	1	0	1	0	1	1	1	0	1
11499865498	2	35	2	2	2	7	0	3	1	1	4	1	0	0	0	0	0	0	1	1	1	1	0	0	0	1	0	0	0	0	1	0	0	0	1	1	1	1	1	1	1	1	1	0	1	0	0	0	0
11504594237	2	50	3	1	2	1	1	5	1	1	4	1	0	0	0	1	1	0	0	1	1	1	1	0	0	1	0	0	0	0	1	0	1	1	0	1	1	1	1	0	0	0	0	0	1	1	1	1	0
11509590928	2	44	2	5	1	4	0	4	0	1	4	1	0	0	0	0	1	0	0	1	1	0	1	0	0	1	0	0	0	0	1	1	1	0	0	1	1	1	1	1	0	0	0	0	0	0	0	0	0
11514091203	2	44	2	1	2	7	1	4	0	1	4	1	0	1	1	0	1	1	1	0	0	1	0	0	0	1	0	0	0	0	1	0	0	0	1	1	1	0	1	0	1	0	0	1	1	1	1	1	1
11520269781	2	69	3	2	1	1	0	5	0	1	4	1	1	0	0	1	1	1	1	1	1	1	1	0	0	1	0	0	0	0	1	1	0	0	0	0	0	0	0	0	0	0	0	0	0	0	0	0	0
11520281281	2	38	2	1	1	2	1	2	1	1	4	1	1	1	1	1	1	1	1	1	1	1	1	0	0	1	1	0	0	0	1	1	1	1	1	1	1	1	1	0	1	0	1	1	1	1	1	1	1
11520305435	2	37	2	2	2	1	1	3	0	1	4	0	0	0	1	1	0	0	1	1	1	1	1	0	0	1	1	1	0	0	1	1	1	0	1	1	1	1	1	1	0	0	0	1	1	1	1	1	0
11520325832	2	70	3	1	1	1	0	5	0	1	4	1	1	1	1	0	1	1	1	0	0	1	1	0	0	0	1	1	0	0	0	0	0	0	0	1	0	1	1	1	1	1	1	1	1	1	1	1	1
11521504171	2	36	2	2	1	3	1	3	1	1	4	1	0	0	1	1	0	1	1	0	1	1	1	1	1	1	1	1	1	0	1	0	1	1	1	1	1	1	1	1	1	1	0	1	1	1	1	1	0
11521933272	2	64	3	2	2	1	0	5	0	1	4	1	0	1	1	0	1	1	1	0	1	1	0	1	0	0	0	0	0	0	1	0	0	0	1	1	0	1	1	1	1	1	1	1	1	1	1	1	0
11522253853	2	32	1	1	1	5	1	2	1	1	4	1	0	0	1	1	0	1	1	1	1	1	1	1	1	1	1	0	1	0	1	0	0	0	1	1	1	1	1	1	1	1	1	1	1	1	1	1	1
11524230828	2	50	3	2	1	3	1	5	1	1	4	1	1	1	1	1	1	1	1	1	1	1	1	1	1	1	1	1	1	1	1	1	1	0	0	1	1	1	1	0	1	1	1	1	0	0	0	0	0
11524489222	2	63	3	2	1	3	1	5	1	1	4	1	0	1	1	0	0	0	1	0	0	1	1	0	0	0	0	0	0	0	1	1	0	0	1	1	0	0	1	0	1	0	0	0	0	1	1	1	0
11524761020	2	47	2	1	2	3	1	5	0	1	4	1	1	0	1	0	1	1	1	1	1	1	1	0	0	1	0	0	0	0	0	0	0	0	1	1	0	0	1	0	1	1	0	0	0	0	1	0	0
11524782597	2	45	2	2	2	4	1	5	0	1	4	1	0	1	1	1	0	1	1	1	1	1	1	1	1	1	1	0	0	0	1	0	0	0	1	1	1	1	1	0	0	1	0	0	0	1	1	1	0
11525312524	2	37	2	2	2	7	1	3	0	1		1	0	0	1	0	0	1	1	0	1	1	1	1	0	1	1	1	0	0	1	0	0	0	1	1	1	1	1	1	0	0	0	0	0	1	1	1	0
11537216502	2	39	2	2	1	7	1	3	1	1	4	1	1	1	0	1	1	1	1	1	1	1	1	1	0	0	0	0	0	0	0	0	0	0	1	1	1	1	1	0	0	0	1	1	1	1	1	1	1
11542552544	2	44	2	2	1	7	0	3	1	1	4	1	1	1	1	0	1	1	1	1	1	0	1	1	1	1	1	1	0	0	0	0	0	0	1	1	1	1	1	1	1	1	1	1	1	1	1	1	1
11542584157	2	36	2	2	2	7	0	2	0	1	4	1	1	1	1	1	1	1	1	1	1	1	1	1	0	1	0	0	0	0	1	1	0	0	0	1	1	1	1	0	1	1	0	0	0	0	0	0	0
11542904079	2	47	2	2	1	7	0	4	0	1	2	0	0	0	0	0	0	0	0	0	0	0	0	0	0	0	0	0	0	0	0	0	0	0	0	1	0	0	1	1	0	0	0	1	0	1	1	1	1
11543159645	2	60	3	2	1	1	1	5	1	1		1	0	0	1	0	0	1	1	1	0	1	1	0	0	0	0	0	0	0	1	0	0	0	1	1	1	0	1	0	1	1	1	0	0	1	1	0	0
11543906261	2	42	2	2	2	7	0	3	0	1	4	1	0	0	0	0	0	0	0	1	1	0	0	0	0	1	0	0	0	0	0	0	0	1	1	1	1	1	1	1	1	1	0	0	0	1	1	1	0
11544175815	2	31	1	2	2	2	1	1	1	1	4	1	0	1	0	0	0	0	0	0	1	1	1	1	0	1	0	0	0	0	1	0	0	0	1	1	1	1	1	1	1	1	0	1	1	0	0	0	0
11544295703	2	46	2	2	2	1	1	3	0	1	4	1	0	0	1	1	1	1	1	0	1	1	1	0	0	0	0	0	0	0	1	1	1	0	1	1	1	1	1	1	1	0	1	0	0	1	1	1	1
11544696625	2	65	3	2	1	7	1	5	0	1	4	1	0	0	0	1	0	0	0	0	0	1	1	0	0	0	0	0	0	0	1	0	1	0	1	1	1	1	1	1	1	1	1	1	0	0	0	0	0
11549698089	2	31	1	2	1	7	0	2	0	1	4	1	0	0	0	0	1	0	0	1	1	1	1	1	0	0	0	0	0	0	1	0	0	0	1	1	1	1	1	1	1	0	1	1	1	1	1	1	1
11569307340	2	44	2	1	1	7	1	4	0	1	2	1	0	1	1	0	1	1	1	1	1	1	1	0	0	1	0	0	0	0	1	0	1	1	0	0	0	1	1	0	1	1	0	0	0	1	1	0	0
11569397713	2	50	3	2	1	7	0	5	0	1	4	1	1	1	1	0	1	1	1	1	1	1	1	0	0	0	0	0	0	0	1	0	1	1	1	1	1	1	1	1	0	0	1	0	0	0	0	0	0
11569607378	2	57	3	1	1	5	1	5	1	1	4	1	1	1	1	1	1	1	1	1	1	1	1	1	0	0	0	0	0	0	1	1	0	0	1	1	1	1	1	1	1	0	0	0	0	1	1	0	0
11569802066	2	63	3	1	1	2	0	5	0	1	4	1	1	1	1	1	1	1	1	1	1	1	0	1	0	0	0	0	0	0	0	0	0	0	1	1	1	1	1	1	1	1	0	1	0	1	1	1	0
11570160579	2	64	3	2	1	2	0	5	1	1	4	1	0	0	0	0	1	0	0	1	1	1	1	0	0	1	0	0	0	0	1	0	0	0	1	1	1	1	1	1	1	1	1	1	0	1	1	1	0
11570166057	2	60	3	2	2	7	0	5	0	1	4	0	0	1	0	0	1	1	1	0	1	1	1	0	0	0	0	0	0	0	1	1	0	0	0	1	1	1	1	1	0	0	1	0	0	1	1	0	0
11573133893	2	63	3	1	1	2	0	5	1	1	4	1	1	1	1	1	1	1	1	1	1	1	1	1	0	1	1	1	0	0	1	1	0	0	1	1	1	0	1	0	0	0	1	0	0	1	1	1	0
11588296090	2	42	2	2	2	5	1	3	1	1	4	1	1	1	1	0	1	1	1	1	1	1	1	0	0	1	0	0	0	0	0	1	0	1	0	1	1	1	1	1	0	0	0	1	1	1	1	0	0
11589215736	2	51	3	1	1	7	0	5	1	1	4	1	1	1	1	1	1	1	1	1	1	1	1	0	0	1	1	0	0	0	1	0	0	0	0	0	0	1	0	1	0	0	0	0	0	1	1	0	0
11593640388	2	48	2	2	1	7	1	4	0	1	4	0	0	0	0	0	0	0	0	0	0	0	1	0	0	0	0	0	0	0	1	0	1	0	1	1	1	0	1	0	1	0	1	0	0	0	0	0	0
11598760541	2	79	3	5	2	7	1	5	1	1	4	1	0	0	1	0	0	1	1	1	0	1	1	1	0	1	0	0	0	0	1	0	1	1	0	1	0	1	1	1	1	1	1	1	1	1	1	1	1
11598869133	2	40	2	5	2	7	1	4	1	1	4	1	1	1	1	1	0	1	1	0	1	1	1	1	1	1	1	0	0	0	1	0	0	0	0	1	1	1	1	0	1	1	0	0	1	1	1	1	0
11613292559	2	27	1	2	2	5	1	1	0	1	4	1	0	0	1	0	1	1	0	1	1	1	1	0	0	1	0	0	0	0		0	0	0	1	1	0	1	1	1	1	1	1	0	0	0	1	1	0
11614680188	2	33	1	2	1	6	1	2		1	2	1	0	1	1	1	1	1	1	1	1	1	1	1	0	1	0	0	0	0	1	1	1	1	0	0	1	0	0	0	0	0	0	0	0	0	0	0	0
11617054881	2	40	2	2	1	3	1	4	0	3	2	0	0	0	0	0	0	0	0	0	0	0	0	0	0	0	0	0	0	0	1	1	0	0	0	0	0	0	0	0	0	0	0	0	0	0	0	0	0
11634479357	2	45	2	1	1	3	1	5	0	1	4	1	1	0	1	1	1	1	1	1	1	1	1	0	0	1	1	1	0	0	1	1	0	0	0	1	0	0	0	0	1	0	0	0	0	1	1	1	1
11634779701	2	45	2	1	2	7	1	1	0	1	4	0	0	0	1	0	1	1	1	1	0	0	1	0	0	0	0	0	0	0	0	0	0	0	1	1	1	0	1	0	1	0	1	0	0	1	1	1	0
11634835988	2	50	3	1	1	3	1	5	1	1	4	1	1	1	1	1	1	1	1	1	1	1	1	1	1	1	1	1	1	0	1	1	0	0	0	0	0	0	1	0	1	0	0	0	0	1	1	1	0
11641159456	2	56	3	1	2	2	1	5	0	1	4	1	1	1	1	0	1	1	1	1	0	1	1	1	0	1	0	0	0	0	1	0	0	0	0	1	0	0	0	0	0	0	0	0	0	0	0	0	0
11649289391	2	60	3	1	2	2	0	5	0	1	4	1	1	1	1	1	1	1	1	1	1	1	1	1	0	1	0	1	0	1	1	0	1	1	1	1	1	1	1	1	1	1	1	1	1	1	1	1	1
11655030171	2	62	3	1	1	1	1	5	1	1	4	0	0	0	0	0	1	0	1	0	1	0	1	1	0	0	0	0	0	0	0	0	0	0	1	1	1	1	1	0	1	1	1	0	1	1	1	1	1
11655333418	2	43	2	2	2	4	1	4	0	1	4	1	0	1	0	1	0	1	1	1	1	1	1	0	0	1	1	0	0	0	1	1	0	0	1	1	1	1	1	0	0	1	0	1	1	1	0	0	0
11655455498	2	46	2	2	1	5	1	5	1	1	4	1	1	1	1	1	1	1	1	1	1	1	1	1	0	1	1	1	1	0	1	0	0	0	1	1	1	1	1	1	1	0	1	0	0	1	1	0	0
11670712949	2	40	2	2	1	4	1	4	1	1	4	1	0	0	1	1	1	1	1	1	1	1	1	1	1	1	1	1	1	1	0	1	0	0	0	0	0	0	0	0	0	0	0	0	0	0	0	0	0
11677127625	2	41	2	2	1	4	1	3	0	1	4	1	0	0	0	0	1	1	1	0	1	1	1	1	0	1	1	1	1	0	1	0	0	0	0	1	1	1	1	1	0	0	1	0	0	1	1	0	0
11677186303	2	35	2	99	2	4	0	2	0	1	4	0	0	0	0	0	0	0	0	0	1	0	1	0	0	0	0	0	0	0	1	0	0	0	1	1	1	1	0	1	1	1	0	0	0	0	0	0	0
11677246911	2	42	2	1	1	3	0	3	1	1	4	1	0	0	1	0	0	1	0	0	1	1	1	0	0	0	0	0	0	0	0	0	0	1	1	1	1	1	1	1	0	0	1	1	1	0	0	0	0
11677580325	2	39	2	2	2	3	0	2	1	1	4	1	0	0	0	0	0	0	0	0	0	1	1	1	1	1	1	0	0	0	0	0	0	0	1	1	1	1	1	1	1	1	0	0	0	1	1	0	1
11700918442	2	25	1	2	1	4	0	1	0	1	4	0	0	0	0	0	0	0	0	0	0	0	1	0	0	0	0	0	0	0	1	0	1	0	0	0	1	1	1	1	0	0	0	0	0	1	1	1	0
11704146364	2	49	2	2	2	4	0	5	0	1	4	1	1	1	1	0	0	1	1	0	1	0	1	0	0	0	0	0	0	0		0	0	0	1	1	1	0	0	1	0	0	1	1	0	0	1	1	0
11725474746	2	31	1	2	2	3	1	2	1	1	4	1	1	1	1	1	1	1	1	1	1	1	1	0	1	1	0	0	1	0	1	1	1	1	0	1	1	1	1	1	0	0	1	0	1	1	1	1	1
11735766183	2	46	2	2	2	4	0	4	0	1	4	0	1	0	1	0	1	1	0	1	0	1	1	0	0	0	0	0	0	0	1	0	0	0	0	1	1	1	1	1	1	1	1	1	0	1	1	1	1
11735827767	2	44	2	2	2	7	1	5	0	1	4	1	0	0	1	0	1	1	1	1	1	1	1	0	0	0	0	0	1	0	1	1	0	0	1	1	1	1	1	1	1	1	1	1	1	1	1	1	1
11786723297	2	44	2	2	1	4	0	5	1	2	4	1	0	1	0	1	1	0	1	1	1	1	1	0	0	1	1	1	1	0	1	0	1	0	1	1	1	1	1	0	0	0	1	0	0	0	0	0	0
11809687164	2	47	2	2	1	7	0	4	1	1	4	0	1	1	1	1	1	1	1	1	1	1	1	1	0	0	0	0	0	0	1	0	1	0	0	1	1	1	1	1	1	1	0	0	1	1	1	1	0
11809747814	2	39	2	1	1	1	1	3	0	1	4	1	1	1	1	1	1	1	1	1	1	1	1	0	0	1	0	0	0	0	1	1	1	0	1	1	1	1	1	1	1	1	0	0	0	1	1	0	1
11809908670	2	38	2	2	1	7	0	2	0	1	4	1	0	0	0	0	1	0	0	1	1	1	1	1	0	1	0	0	0	0	1	0	0	0	1	1	1	1	1	0	1	1	0	0	1	0	0	0	0
11809984395	2	41	2	2	2	7	0	4	0	1	4	1	0	1	0	0	1	0	0	1	1	1	1	1	0	1	0	0	0	0	1	0	0	0	0	1	0	1	1	0	1	0	0	0	0	1	1	1	0
11810075980	2	60	3	2	1	7	1	5	0	1	4	0	0	0	0	0	0	0	1	1	1	0	1	0	0	0	1	1	0	0	0	0	0	0	1	1	1	1	1	1	1	1	1	1	1	1	1	1	0
11810271091	2	42	2	2	2	7	0	3	1	1	4	0	0	0	0	0	0	0	0	0	1	0	1	0	0	0	0	0	0	0	0	0	0	0	0	1	0	0	0	1	0	0	1	0	1	1	0	0	0
11810915693	2	44	2	2	1	7	1	4	1	1	4	0	0	0	0	0	0	0	0	1	1	0	1	0	0	0	0	0	0	0	0	0	0	0	1	1	1	1	1	1	1	1	1	1	1	1	1	1	1
11811323289	2	44	2	2	2	7	0	2	0	1	4	0	0	1	0	0	0	0	1	0	0	0	0	0	0	0	0	0	0	0	0	0	0	0	0	0	0	1	1	1	1	0	1	1	0	1	1	1	0
11815912886	2	37	2	2	1	7	1	3	0	1	4	0	0	0	0	0	0	1	0	0	0	0	1	0	0	0	0	0	0	0	0	0	0	0	1	1	1	1	1	1	0	0	1	1	1	1	1	1	1
11817922018	2	53	3	2	2	7	0	5	1	1	4	1	0	0	0	0	0	0	1	0	0	1	1	0	0	0	0	0	0	0	1	0	1	0	0	1	0	0	1	0	1	1	0	0	0	0	0	0	0
11818185931	2	43	2	2	2	7	1	4	0	1	4	0	0	0	0	0	1	0	0	1	1	0	1	0	0	0	0	0	0	0	1	0	0	0	1	1	1	1	1	1	0	1	1	1	1	1	1	1	0
11818272346	2	43	2	2	1	7	1	2	0	1	4	0	0	0	0	0	0	0	0	0	1	0	1	0	0	1	0	0	0	0	0	0	0	0	0	0	1	1	1	1	0	0	0	0	0	0	0	0	0
11818323928	2	37	2	2	2	7	1	3	1	1	4	0	0	0	0	0	0	1	0	0	1	1	1	0	0	1	0	0	0	0	1	0	1	0	1	1	1	1	1	1	1	1	1	1	1	1	1	1	1
11818426671	2	44	2	2	1	7	1	4	1	1	4	1	0	0	0	0	0	0	1	0	1	0	1	0	0	0	0	0	0	0	1	0	0	0	1	1	1	1	1	1	1	1	1	1	1	1	1	1	0
11818527763	2	36	2	2	1	7	1	3	0	1	4	0	0	0	1	1	1	1	1	1	1	1	1	0	1	1	1	1	0	0	1	0	1	0	0	1	1	1	1	1	1	1	1	1	1	1	1	1	1
11818543253	2	44	2	99	1	7	1	3	0	1	4	0	0	0	0	0	1	1	1	0	1	0	0	0	0	0	0	0	0	0	1	0	0	1	1	1	1	1	1	1	1	1	1	1	1	1	1	1	0
11819739356	2	42	2	2	1	7	1	4	1	1		1	0	0	1	0	1	0	1	0	1	1	1	0	0	0	0	0	0	0	0	0	0	0	1	1	1	1	1	1	1	1	1	1	1	1	1	1	1
11834258472	2	45	2	2	2	4	1	3	0	1	4	1	0	0	0	0	0	0	0	0	1	1	1	0	1	1	1	0	1	0	1	1	0	0	0	1	1	1	1	1	1	1	1	1	1	0	1	1	0
11835177092	2	41	2	2	2	4	0	4	0	1	4	1	0	0	0	0	0	0	0	0	1	1	1	0	0	0	1	0	0	0	1	0	1	0	1	1	1	1	1	0	1	0	1	0	0	1	1	0	1
11865821721	2	50	3	2	1	7	1	5	1	1	4	1	0	1	1	0	1	1	1	1	1	1	1	1	1	1	0	0	0	0	1	0	1	0	1	1	1	1	1	1	1	0	1	1	1	1	1	1	1
11893011333	2	27	1	2	2	7	1	1	0	1	3	1	1	1	1	1	1	1	1	1	1	1	1	1	0	0	0	0	0	0	1	1	1	0	0	1	0	1	1	1	1	0	0	0	0	1	1	1	1
11909848753	2	74	3	1	1	2	0	5	1	1	4	1	0	0	0	0	1	0	1	1	1	1	0	1	0	0	0	0	0	0	1	0	0	0	0	1	0	1	1	1	0	1	0	0	0	0	0	0	0
11928654370	2	58	3	1	2	2	0	5	0	1	4	1	1	1	1	0	1	1	1	1	1	1	1	1	0	1	0	0	0	0	1	0	0	0	1	1	1	1	1	1	1	1	1	1	0	1	1	1	1
11929463734	2	51	3	2	2	7	1	2	0	1	4	1	0	0	0	0	0	0	0	0	1	1	1	0	0	0	0	0	0	0	1	1	0	0	0	1	0	1	1	0	0	0	0	0	0	1	1	1	0
11947681273	2	54	3	2	2	4	1	4	0	1	4	0	1	1	0	1	1	1	1	1	0	1	1	0	0	1	0	0	0	1	1	0	1	1	1	1	1	1	1	1	1	1	1	1	1	1	1	1	1
11966897037	2	56	3	5	1	1	0	5	1	1	4	1	0	0	1	0	0	1	1	1	1	1	1	0	0	0	0	0	0	0	1	0	0	1	1	1	1	1	1	1	1	1	1	1	1	1	1	1	1
12094963488	2	25	1	4	1	1	1	1	0	1	3	1	0	0	0	0	0	0	0	1	1	0	1	0	0	0	0	0	0	0	0	0	0	0	0	0	0	0	0	0	0	0	0	0	0	0	0	0	0
[truncated: 43 more columns]
